# Supplementary material for: Enhancing blood availability in Latin America: A study on public perceptions and barriers to blood donation in Guatemala during the COVID-19 pandemic
Source: PLOS Glob Public Health. 2025 Feb 11;5(2):e0003437. doi: 10.1371/journal.pgph.0003437 (PMC11813101; doi:10.1371/journal.pgph.0003437)
Supplement: S1 Data — (XLSX) [file pgph.0003437.s002.xlsx]

## Sheet: Data Encuesta 1141
Submitted On	Sexo	Cuntos aos tienes	Dnde vives	Has donado sangre antes	Si has donado antes dnde donaste selecciona todas las que apliquen				Double/Trim	Double/Trim	Double/Trim	Sabes dnde se puede donar sangre en Guatemala	Si fueras a donar sangre Te importa quin recibe tu sangre	Qu facilitara o te motivara a donar sangre	si no has donado sangre alguna razn en especfico marca todas las que apliquen													estaras dispuesto a donar sangre	nivel de educacin que has completado	Double/Trim	Double/Trim	Double/Trim	Double/Trim	Double/Trim	Double/Trim
08/20/2020 09:39:47	Mujer	30-39	Guatemala	Si	Done a un familiar/amigo/referido				Done a un familiar/amigo/referido			Si	No	Mas promocion de lugares de donacion	-							-						Si, pero solo en emergencias de familiares, amigos y conocidos	Licenciatura	-
08/27/2020 10:42:00	Mujer	30-39	Guatemala	Si	Done en una Jornadas DonaGuate				Done en una Jornadas DonaGuate			Si	No	La experiencia. Que no sea un proceso largo y tedioso	-							-						Si, pero solo en emergencias de familiares, amigos y conocidos	Licenciatura	-
08/27/2020 15:17:15	Hombre	19-29	Guatemala	Si	Done a un familiar/amigo/referido	Done en una Jornadas DonaGuate			Done a un familiar/amigo/referido	Done en una Jornadas DonaGuate		Si	No	Ayudar	-							-						Si, me gustaría ser un donador frecuente (1 vez al año)	Licenciatura	-
08/27/2020 18:49:31	Hombre	30-39	Guatemala	Si	Done en una Jornadas DonaGuate				Done en una Jornadas DonaGuate			Si	No	Saber a cuánta gente puedo ayudar donando.	Ya he donado antes							Ya he donado antes						Si, me gustaría ser un donador frecuente (1 vez al año)	Maestría	Ya he donado antes
08/27/2020 19:12:44	Mujer	30-39	Guatemala	No	No he donado antes				No he donado antes			Si	Si	Saber específicamente para qué sería utilizada mi sangre. Aunque no fuera familiar o amigo, si saber el fin último de su uso.	No puedo donar por razones médicas	Solo donaría si es para alguien conocido						No puedo donar por razones médicas	Solo donaría si es para alguien conocido					Si, pero solo en emergencias de familiares, amigos y conocidos	Maestría	No puedo donar por razones médicas	Solo donaría si es para alguien conocido
08/27/2020 19:25:03	Hombre	30-39	Guatemala	No	No he donado antes				No he donado antes			No	No	Facilidad de donación	No puedo donar por razones médicas							No puedo donar por razones médicas						Si, me gustaría ser un donador frecuente (1 vez al año)	Maestría	No puedo donar por razones médicas
08/27/2020 19:25:07	Mujer	30-39	Guatemala	Si	Done en una Jornada de donación de Cruz Roja	Otros (favor especificar en comentarios)			Done en una Jornada de donación de Cruz Roja	Otros (favor especificar en comentarios)		Si	No	Más cultura creo que es clave poner buses en campus universitarios y promover	Ya he donado antes	Otro (dejar comentario)						Ya he donado antes	Otro (dejar comentario)					Si, me gustaría ser un donador frecuente (1 vez al año)	Maestría	Ya he donado antes	Otro (dejar comentario)
08/27/2020 19:26:22	Mujer	19-29	Guatemala	Si	Done a un familiar/amigo/referido				Done a un familiar/amigo/referido			Si	No	Estadísticas de lo que una donación aporta	Ya he donado antes							Ya he donado antes						Si, me gustaría ser un donador frecuente (1 vez al año)	Maestría	Ya he donado antes
08/27/2020 19:27:04	Mujer	30-39	Guatemala	No	No he donado antes				No he donado antes			Si	No	Emergencia de algún familiar	No puedo donar por razones médicas							No puedo donar por razones médicas						Si, pero solo en emergencias de familiares, amigos y conocidos	Maestría	No puedo donar por razones médicas
08/27/2020 19:28:25	Mujer	50-59	Guatemala	Si	Done a un familiar/amigo/referido				Done a un familiar/amigo/referido			Si	No	Ayudar	Otro (dejar comentario)							Otro (dejar comentario)						Si, me gustaría ser un donador frecuente (1 vez al año)	Licenciatura	Otro (dejar comentario)
08/27/2020 19:28:30	Mujer	30-39	Guatemala	Si	Done a un familiar/amigo/referido				Done a un familiar/amigo/referido			Si	No	Seguridad sanitaria	Ya he donado antes							Ya he donado antes						Si, pero solo en emergencias sin importar el receptor	Maestría	Ya he donado antes
08/27/2020 19:28:46	Hombre	30-39	Guatemala	Si	Done a un familiar/amigo/referido	Otros (favor especificar en comentarios)			Done a un familiar/amigo/referido	Otros (favor especificar en comentarios)		Si	No	Nada	Ya he donado antes	Otro (dejar comentario)						Ya he donado antes	Otro (dejar comentario)					Si, me gustaría ser un donador frecuente (1 vez al año)	Maestría	Ya he donado antes	Otro (dejar comentario)
08/27/2020 19:29:50	Mujer	50-59	Guatemala	Si	Done a un familiar/amigo/referido	Done en una Jornada de donación de Cruz Roja			Done a un familiar/amigo/referido	Done en una Jornada de donación de Cruz Roja		Si	No	Que sea viable	Ya he donado antes							Ya he donado antes						Si, pero solo en emergencias sin importar el receptor	Maestría	Ya he donado antes
08/27/2020 19:29:57	Mujer	19-29	Guatemala	Si	Done en una Jornadas DonaGuate				Done en una Jornadas DonaGuate			Si	No	Saber cuantas personas pudieron recibirla	Otro (dejar comentario)							Otro (dejar comentario)						Si, me gustaría ser un donador frecuente (1 vez al año)	Secundaria	Otro (dejar comentario)
08/27/2020 19:30:08	Hombre	19-29	Guatemala	Si	Done en una Jornadas DonaGuate				Done en una Jornadas DonaGuate			Si	No	Saber a quien le donare	Ya he donado antes							Ya he donado antes						Si, me gustaría ser un donador frecuente (1 vez al año)	Licenciatura	Ya he donado antes
08/27/2020 19:30:19	Hombre	19-29	Guatemala	Si	Done a un familiar/amigo/referido	Done en una Jornada de donación de Cruz Roja			Done a un familiar/amigo/referido	Done en una Jornada de donación de Cruz Roja		No	No	El lugar de donación más accesible	Otro (dejar comentario)							Otro (dejar comentario)						Si, pero solo en emergencias sin importar el receptor	Maestría	Otro (dejar comentario)
08/27/2020 19:30:20	Mujer	50-59	Guatemala	Si	Done a un familiar/amigo/referido				Done a un familiar/amigo/referido			Si	No	Que sea una persona que necesita mi tipo de sangre pues es difícil de conseguir	Ya he donado antes							Ya he donado antes						Si, me gustaría ser un donador frecuente (1 vez al año)	Licenciatura	Ya he donado antes
08/27/2020 19:30:29	Mujer	19-29	Guatemala	Si	Done en una Jornada de donación de Cruz Roja				Done en una Jornada de donación de Cruz Roja			Si	No	Que las jornadas sean más seguido	Ya he donado antes							Ya he donado antes						Si, me gustaría ser un donador frecuente (1 vez al año)	Secundaria	Ya he donado antes
08/27/2020 19:31:09	Hombre	30-39	Guatemala	No	No he donado antes				No he donado antes			Si	Si	No puedo donar sangre por cuestiones médicas	No puedo donar por razones médicas							No puedo donar por razones médicas						Si, pero solo en emergencias de familiares, amigos y conocidos	Licenciatura	No puedo donar por razones médicas
08/27/2020 19:31:27	Hombre	60+	Guatemala	Si	Done en una Jornada de donación de Cruz Roja				Done en una Jornada de donación de Cruz Roja			No	No	Ya no puedo donar sangre por mi edad	Ya he donado antes							Ya he donado antes						Si, pero solo en emergencias sin importar el receptor	Maestría	Ya he donado antes
08/27/2020 19:32:06	Hombre	19-29	Guatemala	Si	Done a un familiar/amigo/referido				Done a un familiar/amigo/referido			Si	Si	Necesidad por parte de amigo/familiar/conocidos	Ya he donado antes							Ya he donado antes						Si, pero solo en emergencias de familiares, amigos y conocidos	Licenciatura	Ya he donado antes
08/27/2020 19:32:21	Mujer	30-39	Sacatepéquez	Si	Otros (favor especificar en comentarios)				Otros (favor especificar en comentarios)			Si	No	Centros de donación más cercanos	Ya he donado antes							Ya he donado antes						Si, pero solo en emergencias sin importar el receptor	Licenciatura	Ya he donado antes
08/27/2020 19:32:36	Mujer	30-39	Guatemala	No	No he donado antes				No he donado antes			Si	No	Cercanía del lugar, que lo hicieran a domicilio.	Solo donaría si es para alguien conocido	Tengo una sangre poco común y prefiero donar solo en emergencia						Solo donaría si es para alguien conocido	Tengo una sangre poco común y prefiero donar solo en emergencia					Si, me gustaría ser un donador frecuente (1 vez al año)	Licenciatura	Solo donaría si es para alguien conocido	Tengo una sangre poco común y prefiero donar solo en emergencia
08/27/2020 19:32:56	Hombre	50-59	Guatemala	No	No he donado antes				No he donado antes			Si	No	ayudar a otros	No puedo donar por razones médicas							No puedo donar por razones médicas						Si, pero solo en emergencias sin importar el receptor	Maestría	No puedo donar por razones médicas
08/27/2020 19:33:56	Hombre	19-29	Guatemala	No	No he donado antes				No he donado antes			Si	No	Dejar mi medicación crónica.	No puedo donar por razones médicas							No puedo donar por razones médicas						Si, pero solo en emergencias de familiares, amigos y conocidos	Secundaria	No puedo donar por razones médicas
08/27/2020 19:34:28	Mujer	30-39	Guatemala	Si	Done en una Jornada de donación de Cruz Roja				Done en una Jornada de donación de Cruz Roja			No	No	Me faciliten	Los centros de donación me queda muy lejos							Los centros de donación me queda muy lejos						Si, pero solo en emergencias de familiares, amigos y conocidos	Licenciatura	Los centros de donación me queda muy lejos
08/27/2020 19:35:17	Mujer	40-49	Guatemala	Si	Done a un familiar/amigo/referido				Done a un familiar/amigo/referido			Si	Si	Que fuera alguien conocido.	Ya he donado antes							Ya he donado antes						Si, pero solo en emergencias de familiares, amigos y conocidos	Licenciatura	Ya he donado antes
08/27/2020 19:35:28	Hombre	19-29	Guatemala	Si	Done a un familiar/amigo/referido	Done en una Jornada de donación de Cruz Roja	Done en una Jornadas DonaGuate		Done a un familiar/amigo/referido	Done en una Jornada de donación de Cruz Roja	Done en una Jornadas DonaGuate	Si	No	Tener recordatorios e información sobre cuándo y dónde donar	Ya he donado antes							Ya he donado antes						Si, me gustaría ser un donador frecuente (1 vez al año)	Licenciatura	Ya he donado antes
08/27/2020 19:36:03	Mujer	30-39	Guatemala	Si	Done a un familiar/amigo/referido				Done a un familiar/amigo/referido			Si	No	Que este cerca. Que sea rápido	Ya he donado antes							Ya he donado antes						Si, me gustaría ser un donador frecuente (1 vez al año)	Maestría	Ya he donado antes
08/27/2020 19:36:39	Mujer	30-39	Guatemala	No	Done a un familiar/amigo/referido				Done a un familiar/amigo/referido			Si	No	Enfermedades de familia o.conocidos	Otro (dejar comentario)							Otro (dejar comentario)						Si, pero solo en emergencias de familiares, amigos y conocidos	Licenciatura	Otro (dejar comentario)
08/27/2020 19:36:43	Hombre	30-39	Guatemala	No	Otros (favor especificar en comentarios)				Otros (favor especificar en comentarios)			Si	No	El simple hecho de que hay gente que necesita	Otro (dejar comentario)							Otro (dejar comentario)						Si, pero solo en emergencias de familiares, amigos y conocidos	Licenciatura	Otro (dejar comentario)
08/27/2020 19:37:56	Hombre	60+	Guatemala	Si	Done a un familiar/amigo/referido	Otros (favor especificar en comentarios)			Done a un familiar/amigo/referido	Otros (favor especificar en comentarios)		Si	No	Ya estoy motivado	Otro (dejar comentario)							Otro (dejar comentario)						Si, me gustaría ser un donador frecuente (1 vez al año)	Doctorado	Otro (dejar comentario)
08/27/2020 19:38:07	Mujer	30-39	Guatemala	No	No he donado antes				No he donado antes			No	No	Que hubieran mas lugares donde donar sangre o que informaran constantemente los lugares donde se pueda donar.	Otro (dejar comentario)							Otro (dejar comentario)						Si, me gustaría ser un donador frecuente (1 vez al año)	Licenciatura	Otro (dejar comentario)
08/27/2020 19:38:38	Mujer	50-59	Guatemala	Si	Done en una Jornada de donación de Cruz Roja				Done en una Jornada de donación de Cruz Roja			Si	No	ayudar a alguien que necesite	Ya he donado antes							Ya he donado antes						Si, me gustaría ser un donador frecuente (1 vez al año)	Maestría	Ya he donado antes
08/27/2020 19:38:45	Hombre	30-39	Guatemala	Si	Done a un familiar/amigo/referido	Done en una Jornada de donación de Cruz Roja			Done a un familiar/amigo/referido	Done en una Jornada de donación de Cruz Roja		Si	No	Nada	Ya he donado antes							Ya he donado antes						Si, pero solo en emergencias sin importar el receptor	Maestría	Ya he donado antes
08/27/2020 19:39:23	Mujer	40-49	Guatemala	Si	Done a un familiar/amigo/referido				Done a un familiar/amigo/referido			No	No	Centro de doña iones movil	Ya he donado antes							Ya he donado antes						Si, me gustaría ser un donador frecuente (1 vez al año)	Licenciatura	Ya he donado antes
08/27/2020 19:39:26	Hombre	19-29	Guatemala	Si	Otros (favor especificar en comentarios)				Otros (favor especificar en comentarios)			Si	No	Incentivo económico directo o indirecto (puntos, créditos)	Ya he donado antes							Ya he donado antes						Si, me gustaría ser un donador frecuente (1 vez al año)	Licenciatura	Ya he donado antes
08/27/2020 19:39:35	Hombre	19-29	Guatemala	No	No he donado antes				No he donado antes			Si	No	Que el trámite sea rápido y accesible	Otro (dejar comentario)							Otro (dejar comentario)						Si, me gustaría ser un donador frecuente (1 vez al año)	Licenciatura	Otro (dejar comentario)
08/27/2020 19:40:10	Hombre	19-29	Guatemala	Si	Done a un familiar/amigo/referido				Done a un familiar/amigo/referido			Si	No	.	Ya he donado antes							Ya he donado antes						Si, pero solo en emergencias sin importar el receptor	Licenciatura	Ya he donado antes
08/27/2020 19:40:32	Hombre	50-59	Guatemala	Si	Done a un familiar/amigo/referido				Done a un familiar/amigo/referido			No	No	Saber q es necesaria	Ya he donado antes							Ya he donado antes						Si, pero solo en emergencias sin importar el receptor	Maestría	Ya he donado antes
08/27/2020 19:40:36	Mujer	19-29	Guatemala	Si	Done a un familiar/amigo/referido				Done a un familiar/amigo/referido			Si	No	Que hayan más centros.	No puedo donar por razones médicas							No puedo donar por razones médicas						Si, me gustaría ser un donador frecuente (1 vez al año)	Licenciatura	No puedo donar por razones médicas
08/27/2020 19:41:02	Hombre	19-29	Guatemala	Si	Done a un familiar/amigo/referido				Done a un familiar/amigo/referido			No	Si	Más información de dónde donar y por qué hacerlo.	Ya he donado antes							Ya he donado antes						No estoy interesado en donar sangre	Maestría	Ya he donado antes
08/27/2020 19:41:30	Hombre	40-49	Guatemala	Si	Done a un familiar/amigo/referido				Done a un familiar/amigo/referido			Si	No	Si pudiera lo haria	Ya he donado antes	Otro (dejar comentario)						Ya he donado antes	Otro (dejar comentario)					No estoy interesado en donar sangre	Licenciatura	Ya he donado antes	Otro (dejar comentario)
08/27/2020 19:41:30	Mujer	40-49	Guatemala	Si	Done a un familiar/amigo/referido	Otros (favor especificar en comentarios)			Done a un familiar/amigo/referido	Otros (favor especificar en comentarios)		Si	No	Estar en un hospital, ahora sólo estoy en mi clínica privada.	Ya he donado antes							Ya he donado antes						Si, me gustaría ser un donador frecuente (1 vez al año)	Maestría	Ya he donado antes
08/27/2020 19:41:51	Mujer	30-39	Guatemala	No	No he donado antes				No he donado antes			Si	No	Que fuera rápida la espera lugar accesible medidas de aeguridad	Otro (dejar comentario)							Otro (dejar comentario)						Si, pero solo en emergencias de familiares, amigos y conocidos	Maestría	Otro (dejar comentario)
08/27/2020 19:42:06	Hombre	19-29	Guatemala	Si	No he donado antes				No he donado antes			Si	No	Jornadas en empresas	No se me había ocurrido antes							No se me había ocurrido antes						Si, pero solo en emergencias sin importar el receptor	Maestría	No se me había ocurrido antes
08/27/2020 19:42:20	Mujer	30-39	Guatemala	Si	Done a un familiar/amigo/referido				Done a un familiar/amigo/referido			Si	Si	Alguien conocido	Ya he donado antes							Ya he donado antes						Si, pero solo en emergencias de familiares, amigos y conocidos	Maestría	Ya he donado antes
08/27/2020 19:42:56	Hombre	19-29	Sacatepéquez	No	No he donado antes				No he donado antes			No	No	Ayudar a	No confió en la higiene de los lugares para donar	Miedo a infectarme de alguna enfermedad por agujas	Los centros de donación me queda muy lejos					No confió en la higiene de los lugares para donar	Miedo a infectarme de alguna enfermedad por agujas	Los centros de donación me queda muy lejos				Si, pero solo en emergencias sin importar el receptor	Licenciatura	No confió en la higiene de los lugares para donar	Miedo a infectarme de alguna enfermedad por agujas	Los centros de donación me queda muy lejos
08/27/2020 19:43:22	Hombre	60+	Guatemala	Si	Done a un familiar/amigo/referido				Done a un familiar/amigo/referido			Si	No	Tener la edad para donar.	Otro (dejar comentario)							Otro (dejar comentario)						No estoy interesado en donar sangre	Maestría	Otro (dejar comentario)
08/27/2020 19:43:30	Mujer	60+	Guatemala	Si	Done a un familiar/amigo/referido				Done a un familiar/amigo/referido			Si	No	Lugares fáciles de llegar.	Ya he donado antes							Ya he donado antes						Si, pero solo en emergencias de familiares, amigos y conocidos	Licenciatura	Ya he donado antes
08/27/2020 19:43:41	Mujer	60+	Guatemala	Si	Done a un familiar/amigo/referido				Done a un familiar/amigo/referido			Si	No	Estar conciente de estar regalando una oportunidad de vida al que lo recibe. vida al que la recobe.	Ya he donado antes							Ya he donado antes						Si, me gustaría ser un donador frecuente (1 vez al año)	Maestría	Ya he donado antes
08/27/2020 19:43:49	Mujer	30-39	Guatemala	No	No he donado antes				No he donado antes			Si	No	Ayudar	Otro (dejar comentario)							Otro (dejar comentario)						Si, pero solo en emergencias sin importar el receptor	Licenciatura	Otro (dejar comentario)
08/27/2020 19:45:00	Hombre	40-49	Guatemala	Si	Done a un familiar/amigo/referido				Done a un familiar/amigo/referido			Si	No	más información sobre el procedimiento	Ya he donado antes							Ya he donado antes						Si, pero solo en emergencias sin importar el receptor	Licenciatura	Ya he donado antes
08/27/2020 19:45:14	Mujer	19-29	Guatemala	No	No he donado antes				No he donado antes			Si	No	Servicio a domicilio	No se me había ocurrido antes							No se me había ocurrido antes						Si, pero solo en emergencias sin importar el receptor	Licenciatura	No se me había ocurrido antes
08/27/2020 19:45:25	Mujer	19-29	Guatemala	No	No he donado antes				No he donado antes			No	No	Cercanía de mi casa o trabajo	No sé donde puedo donar	Por horario laboral se me complica	Los centros de donación me queda muy lejos					No sé donde puedo donar	Por horario laboral se me complica	Los centros de donación me queda muy lejos				Si, pero solo en emergencias sin importar el receptor	Licenciatura	No sé donde puedo donar	Por horario laboral se me complica	Los centros de donación me queda muy lejos
08/27/2020 19:45:29	Hombre	19-29	Guatemala	Si	Done a un familiar/amigo/referido				Done a un familiar/amigo/referido			Si	Si	Tener seguridad que es para la persona que quería donar.	Solo donaría si es para alguien conocido	Tengo una sangre poco común y prefiero donar solo en emergencia						Solo donaría si es para alguien conocido	Tengo una sangre poco común y prefiero donar solo en emergencia					Si, pero solo en emergencias de familiares, amigos y conocidos	Licenciatura	Solo donaría si es para alguien conocido	Tengo una sangre poco común y prefiero donar solo en emergencia
08/27/2020 19:45:50	Hombre	19-29	Guatemala	Si	Done a un familiar/amigo/referido				Done a un familiar/amigo/referido			Si	No	Espacios limpios y seguros	No puedo donar por razones médicas	No confió en la higiene de los lugares para donar	Miedo a infectarme de alguna enfermedad por agujas	Por horario laboral se me complica	Ya he donado antes			No puedo donar por razones médicas	No confió en la higiene de los lugares para donar	Miedo a infectarme de alguna enfermedad por agujas	Por horario laboral se me complica	Ya he donado antes		Si, me gustaría ser un donador frecuente (1 vez al año)	Licenciatura	No puedo donar por razones médicas	No confió en la higiene de los lugares para donar	Miedo a infectarme de alguna enfermedad por agujas	Por horario laboral se me complica	Ya he donado antes
08/27/2020 19:46:03	Hombre	19-29	Guatemala	Si	Done a un familiar/amigo/referido	Done en una Jornada de donación de Cruz Roja			Done a un familiar/amigo/referido	Done en una Jornada de donación de Cruz Roja		Si	No	Ayudar a las personas en necesidad	Ya he donado antes							Ya he donado antes						Si, me gustaría ser un donador frecuente (1 vez al año)	Licenciatura	Ya he donado antes
08/27/2020 19:46:05	Mujer	40-49	Guatemala	No	No he donado antes				No he donado antes			Si	No	ayudar me encantaría	No puedo donar por razones médicas							No puedo donar por razones médicas						Si, me gustaría ser un donador frecuente (1 vez al año)	Maestría	No puedo donar por razones médicas
08/27/2020 19:46:05	Hombre	19-29	Guatemala	No	No he donado antes				No he donado antes			No	No	Más información	No sé donde puedo donar							No sé donde puedo donar						Si, me gustaría ser un donador frecuente (1 vez al año)	Licenciatura	No sé donde puedo donar
08/27/2020 19:46:55	Hombre	19-29	Guatemala	Si	Done a un familiar/amigo/referido				Done a un familiar/amigo/referido			Si	No	Más ubicaciones	Por horario laboral se me complica	Ya he donado antes						Por horario laboral se me complica	Ya he donado antes					Si, pero solo en emergencias de familiares, amigos y conocidos	Maestría	Por horario laboral se me complica	Ya he donado antes
08/27/2020 19:47:15	Hombre	30-39	Guatemala	No	No he donado antes				No he donado antes			Si	No	..	Me dan miedo las agujas	No confió en la higiene de los lugares para donar	Miedo a infectarme de alguna enfermedad por agujas					Me dan miedo las agujas	No confió en la higiene de los lugares para donar	Miedo a infectarme de alguna enfermedad por agujas				Si, pero solo en emergencias de familiares, amigos y conocidos	Maestría	Me dan miedo las agujas	No confió en la higiene de los lugares para donar	Miedo a infectarme de alguna enfermedad por agujas
08/27/2020 19:47:32	Mujer	30-39	Guatemala	Si	Done a un familiar/amigo/referido				Done a un familiar/amigo/referido			Si	No	Saber que no tendré efectos secundarios después de donar. (Describo abajo)	Ya he donado antes							Ya he donado antes						Si, me gustaría ser un donador frecuente (1 vez al año)	Licenciatura	Ya he donado antes
08/27/2020 19:48:01	Hombre	19-29	Guatemala	Si	Done en una Jornada de donación de Cruz Roja				Done en una Jornada de donación de Cruz Roja			Si	No	Que no sean tan llenos de mierda con el consumo de marijuana y la homosexualidad. Ya basta con reglamentos antiguos que hoy en dia ya ni tienen sentido.	Ya he donado antes							Ya he donado antes						No estoy interesado en donar sangre	Licenciatura	Ya he donado antes
08/27/2020 19:48:02	Mujer	30-39	Guatemala	No	No he donado antes				No he donado antes			Si	No	Donación con servicio a domicilio	No puedo donar por razones médicas							No puedo donar por razones médicas						Si, pero solo en emergencias de familiares, amigos y conocidos	Licenciatura	No puedo donar por razones médicas
08/27/2020 19:48:05	Mujer	30-39	Guatemala	Si	Done a un familiar/amigo/referido				Done a un familiar/amigo/referido			Si	No	Lugar y horarios accesibles para ir o incluso que pudiera ser a domicilio.	Ya he donado antes							Ya he donado antes						Si, me gustaría ser un donador frecuente (1 vez al año)	Maestría	Ya he donado antes
08/27/2020 19:48:13	Hombre	19-29	Guatemala	Si	Done a un familiar/amigo/referido				Done a un familiar/amigo/referido			Si	No	Cercanía del lugar	No sé donde puedo donar							No sé donde puedo donar						Si, pero solo en emergencias sin importar el receptor	Licenciatura	No sé donde puedo donar
08/27/2020 19:48:38	Mujer	60+	Guatemala	No	No he donado antes				No he donado antes			No	No	Si pudiera donar con gusto lo haría	No puedo donar por razones médicas							No puedo donar por razones médicas						Si, pero solo en emergencias de familiares, amigos y conocidos	Licenciatura	No puedo donar por razones médicas
08/27/2020 19:48:48	Mujer	19-29	Guatemala	No	No he donado antes				No he donado antes			Si	Si	Tener ma centros cercanis para donar	Otro (dejar comentario)							Otro (dejar comentario)						Si, pero solo en emergencias de familiares, amigos y conocidos	Licenciatura	Otro (dejar comentario)
08/27/2020 19:48:56	Hombre	19-29	Guatemala	Si	Done en una Jornada de donación de Cruz Roja				Done en una Jornada de donación de Cruz Roja			No	No	tener lugares centrales o poder donar en casa, que las personas lleguen a tu casa.	Ya he donado antes							Ya he donado antes						Si, me gustaría ser un donador frecuente (1 vez al año)	Licenciatura	Ya he donado antes
08/27/2020 19:49:03	Mujer	50-59	Guatemala	No	No he donado antes				No he donado antes			Si	No	Lo haría cada vez que fuera necesario	No puedo donar por razones médicas							No puedo donar por razones médicas						Si, me gustaría ser un donador frecuente (1 vez al año)	Maestría	No puedo donar por razones médicas
08/27/2020 19:49:17	Mujer	19-29	Guatemala	Si	Done en una Jornada de donación de Cruz Roja				Done en una Jornada de donación de Cruz Roja			No	No	Que se publicara cuando y donde hay jornadas para donar. Nunca se cuando se puede donar	Ya he donado antes							Ya he donado antes						Si, me gustaría ser un donador frecuente (1 vez al año)	Licenciatura	Ya he donado antes
08/27/2020 19:49:17	Mujer	19-29	Guatemala	No	No he donado antes				No he donado antes			No	No	Horarios en fines de semana	No sé donde puedo donar	Por horario laboral se me complica	Los centros de donación me queda muy lejos					No sé donde puedo donar	Por horario laboral se me complica	Los centros de donación me queda muy lejos				Si, me gustaría ser un donador frecuente (1 vez al año)	Licenciatura	No sé donde puedo donar	Por horario laboral se me complica	Los centros de donación me queda muy lejos
08/27/2020 19:49:31	Hombre	19-29	Guatemala	Si	Done en una Jornada de donación de Cruz Roja				Done en una Jornada de donación de Cruz Roja			Si	Si	Medidas Sanitarias	Ya he donado antes							Ya he donado antes						Si, me gustaría ser un donador frecuente (1 vez al año)	Licenciatura	Ya he donado antes
08/27/2020 19:49:32	Mujer	30-39	Guatemala	No	No he donado antes				No he donado antes			Si	No	Poder hacerlo dado que por razones medicas es que no lo hago. Si pudiera seria feliz y lo haría sin pensarlo	No puedo donar por razones médicas							No puedo donar por razones médicas						Si, me gustaría ser un donador frecuente (1 vez al año)	Maestría	No puedo donar por razones médicas
08/27/2020 19:49:37	Mujer	60+	Guatemala	Si	Done a un familiar/amigo/referido				Done a un familiar/amigo/referido			Si	No	Que aumenten la edad para donar	Otro (dejar comentario)							Otro (dejar comentario)						Si, me gustaría ser un donador frecuente (1 vez al año)	Maestría	Otro (dejar comentario)
08/27/2020 19:49:39	Hombre	19-29	Guatemala	No	No he donado antes				No he donado antes			Si	No	Ayudar	No puedo donar por razones médicas	Otro (dejar comentario)						No puedo donar por razones médicas	Otro (dejar comentario)					Si, me gustaría ser un donador frecuente (1 vez al año)	Licenciatura	No puedo donar por razones médicas	Otro (dejar comentario)
08/27/2020 19:49:46	Hombre	19-29	Guatemala	Si	Done a un familiar/amigo/referido				Done a un familiar/amigo/referido			Si	No	Saber que la sangre que he donado se utiliza en personas que la necesitan y sin ponerles restricciones o pagos monetarios	Ya he donado antes							Ya he donado antes						Si, me gustaría ser un donador frecuente (1 vez al año)	Licenciatura	Ya he donado antes
08/27/2020 19:49:51	Mujer	19-29	Guatemala	Si	Done a un familiar/amigo/referido				Done a un familiar/amigo/referido			Si	No	Eficiencia del procedimiento.	Ya he donado antes							Ya he donado antes						Si, pero solo en emergencias sin importar el receptor	Maestría	Ya he donado antes
08/27/2020 19:50:42	Mujer	19-29	Guatemala	Si	Done a un familiar/amigo/referido				Done a un familiar/amigo/referido			Si	Si	Que no me diera la pálida	No puedo donar por razones médicas							No puedo donar por razones médicas						Si, pero solo en emergencias de familiares, amigos y conocidos	Licenciatura	No puedo donar por razones médicas
08/27/2020 19:50:44	Mujer	19-29	Guatemala	Si	Done en una Jornada de donación de Cruz Roja				Done en una Jornada de donación de Cruz Roja			No	No	Más información de los lugares donde se realicen jornadas	Ya he donado antes							Ya he donado antes						Si, me gustaría ser un donador frecuente (1 vez al año)	Secundaria	Ya he donado antes
08/27/2020 19:51:33	Hombre	30-39	Guatemala	No	No he donado antes				No he donado antes			Si	No	Un lugar seguro, con normas de higiene y seguridad. Poder tener un track de que mi sangre ya fue utilizada en un paciente.	No sé donde puedo donar	Solo donaría si es para alguien conocido						No sé donde puedo donar	Solo donaría si es para alguien conocido					Si, me gustaría ser un donador frecuente (1 vez al año)	Maestría	No sé donde puedo donar	Solo donaría si es para alguien conocido
08/27/2020 19:51:36	Hombre	19-29	Guatemala	Si	Done a un familiar/amigo/referido				Done a un familiar/amigo/referido			No	No	Conocer dónde se puede donar.	Ya he donado antes							Ya he donado antes						Si, me gustaría ser un donador frecuente (1 vez al año)	Licenciatura	Ya he donado antes
08/27/2020 19:51:41	Mujer	30-39	Guatemala	No	Otros (favor especificar en comentarios)				Otros (favor especificar en comentarios)			Si	Si	Lugar accesible, muy cerca de mi casa, de buena fama tipo tecniscan, tener más información sobre el tiempo q se lleva el proceso completo y el porq cobran a los pacientes por la sangre q alguien da gratuitamente,	Me dan miedo las agujas	No puedo donar por razones médicas	Solo donaría si es para alguien conocido	Por horario laboral se me complica	Los centros de donación me queda muy lejos			Me dan miedo las agujas	No puedo donar por razones médicas	Solo donaría si es para alguien conocido	Por horario laboral se me complica	Los centros de donación me queda muy lejos		Si, pero solo en emergencias de familiares, amigos y conocidos	Maestría	Me dan miedo las agujas	No puedo donar por razones médicas	Solo donaría si es para alguien conocido	Por horario laboral se me complica	Los centros de donación me queda muy lejos
08/27/2020 19:51:43	Hombre	30-39	Guatemala	Si	Done a un familiar/amigo/referido				Done a un familiar/amigo/referido			Si	No	Que fuera usada adecuadamente sin preferencias	Ya he donado antes							Ya he donado antes						Si, pero solo en emergencias sin importar el receptor	Licenciatura	Ya he donado antes
08/27/2020 19:51:56	Mujer	50-59	Guatemala	No	Otros (favor especificar en comentarios)				Otros (favor especificar en comentarios)			Si	No	Tener feedback del estado de salud de la persona a la que done	Otro (dejar comentario)							Otro (dejar comentario)						Si, pero solo en emergencias sin importar el receptor	Licenciatura	Otro (dejar comentario)
08/27/2020 19:52:14	Hombre	30-39	Guatemala	Si	Done a un familiar/amigo/referido				Done a un familiar/amigo/referido			Si	No	Ayudar	Ya he donado antes							Ya he donado antes						No estoy interesado en donar sangre	Licenciatura	Ya he donado antes
08/27/2020 19:52:37	Mujer	50-59	Guatemala	No	No he donado antes				No he donado antes			Si	No	.	No puedo donar por razones médicas							No puedo donar por razones médicas						Si, pero solo en emergencias sin importar el receptor	Licenciatura	No puedo donar por razones médicas
08/27/2020 19:53:02	Hombre	30-39	Guatemala	Si	Done a un familiar/amigo/referido				Done a un familiar/amigo/referido			Si	No	Ubicación y tiempo	No confió en la higiene de los lugares para donar							No confió en la higiene de los lugares para donar						Si, pero solo en emergencias de familiares, amigos y conocidos	Licenciatura	No confió en la higiene de los lugares para donar
08/27/2020 19:53:23	Hombre	19-29	Guatemala	No	No he donado antes				No he donado antes			No	No	Lo haría solo porque sí; por ayudar	Por horario laboral se me complica							Por horario laboral se me complica						Si, me gustaría ser un donador frecuente (1 vez al año)	Licenciatura	Por horario laboral se me complica
08/27/2020 19:53:27	Mujer	40-49	Guatemala	Si	Done a un familiar/amigo/referido				Done a un familiar/amigo/referido			Si	No	Tener la certeza que no me van a pegar ninguna enfermedad	Miedo a infectarme de alguna enfermedad por agujas							Miedo a infectarme de alguna enfermedad por agujas						Si, pero solo en emergencias de familiares, amigos y conocidos	Licenciatura	Miedo a infectarme de alguna enfermedad por agujas
08/27/2020 19:53:44	Mujer	30-39	Guatemala	No	No he donado antes				No he donado antes			Si	No	Saber que puedo hacerlo	No puedo donar por razones médicas							No puedo donar por razones médicas						Si, pero solo en emergencias sin importar el receptor	Maestría	No puedo donar por razones médicas
08/27/2020 19:53:47	Hombre	40-49	Guatemala	Si	Done a un familiar/amigo/referido				Done a un familiar/amigo/referido			Si	No	una emergencia	Solo donaría si es para alguien conocido							Solo donaría si es para alguien conocido						Si, pero solo en emergencias de familiares, amigos y conocidos	Licenciatura	Solo donaría si es para alguien conocido
08/27/2020 19:53:52	Hombre	19-29	Guatemala	No	No he donado antes				No he donado antes			Si	No	Conocer mejor los medios y lugares para donar sangre y contar con jornadas de donación más seguido	No sé donde puedo donar							No sé donde puedo donar						Si, me gustaría ser un donador frecuente (1 vez al año)	Maestría	No sé donde puedo donar
08/27/2020 19:53:55	Mujer	30-39	Guatemala	No	No he donado antes				No he donado antes			Si	No	Que llegaran a mi casa	No sé donde puedo donar	No se me había ocurrido antes						No sé donde puedo donar	No se me había ocurrido antes					Si, pero solo en emergencias sin importar el receptor	Secundaria	No sé donde puedo donar	No se me había ocurrido antes
08/27/2020 19:54:02	Hombre	40-49	Guatemala	No	No he donado antes				No he donado antes			No	Si	Saber que estoy ayudando alguien allegado.	Solo donaría si es para alguien conocido	Otro (dejar comentario)						Solo donaría si es para alguien conocido	Otro (dejar comentario)					Si, pero solo en emergencias de familiares, amigos y conocidos	Maestría	Solo donaría si es para alguien conocido	Otro (dejar comentario)
08/27/2020 19:54:06	Mujer	40-49	Guatemala	Si	Done a un familiar/amigo/referido				Done a un familiar/amigo/referido			Si	No	Que es bueno para mi salud	Otro (dejar comentario)							Otro (dejar comentario)						Si, me gustaría ser un donador frecuente (1 vez al año)	Licenciatura	Otro (dejar comentario)
08/27/2020 19:54:09	Mujer	19-29	Guatemala	Si	Done a un familiar/amigo/referido	Done en una Jornadas DonaGuate			Done a un familiar/amigo/referido	Done en una Jornadas DonaGuate		Si	No	Que me recuerden porque me ofrezco cuando alguien necesita pero aparte de eso no es algo que tenga presente. Se me haría más fácil si lo pudiera planificar como siempre me preocupo antes de hacerme un tatuaje o algo así y se que si lo tuviera presente podría hacérmelo después de donar así cuando pueda volver a donar ya pasó el tiempo necesario de un tatuaje para poder donar o cosas así.	Ya he donado antes							Ya he donado antes						Si, me gustaría ser un donador frecuente (1 vez al año)	Licenciatura	Ya he donado antes
08/27/2020 19:54:15	Mujer	19-29	Guatemala	Si	Done en una Jornada de donación de Cruz Roja				Done en una Jornada de donación de Cruz Roja			Si	No	Tengo familiares de riesgo en m familia por la Pandemia, y no he salido de mi casa. Cuando mi familia esté segura, con gusto iré a donar.	Ya he donado antes							Ya he donado antes						Si, me gustaría ser un donador frecuente (1 vez al año)	Licenciatura	Ya he donado antes
08/27/2020 19:54:22	Hombre	menos de 18	Guatemala	No	No he donado antes				No he donado antes			No	No	Que me dieran una fecha para la donacion.	No sé donde puedo donar	No confió en la higiene de los lugares para donar	No se me había ocurrido antes					No sé donde puedo donar	No confió en la higiene de los lugares para donar	No se me había ocurrido antes				Si, me gustaría ser un donador frecuente (1 vez al año)	Secundaria	No sé donde puedo donar	No confió en la higiene de los lugares para donar	No se me había ocurrido antes
08/27/2020 19:54:24	Mujer	60+	Guatemala	Si	Done a un familiar/amigo/referido	Done en una Jornada de donación de Cruz Roja			Done a un familiar/amigo/referido	Done en una Jornada de donación de Cruz Roja		Si	No	Actualmente no puedo donar pero creo que puedes salvar vidas	Otro (dejar comentario)							Otro (dejar comentario)						Si, me gustaría ser un donador frecuente (1 vez al año)	Licenciatura	Otro (dejar comentario)
08/27/2020 19:54:51	Hombre	30-39	Guatemala	Si	Done en una Jornada de donación de Cruz Roja				Done en una Jornada de donación de Cruz Roja			No	No	Que este cerca de mi casa o trabajo, no tener que ir muy lejos	Ya he donado antes							Ya he donado antes						Si, me gustaría ser un donador frecuente (1 vez al año)	Licenciatura	Ya he donado antes
08/27/2020 19:55:10	Hombre	19-29	Guatemala	No	No he donado antes				No he donado antes			No	No	Cercanía	Otro (dejar comentario)							Otro (dejar comentario)						Si, pero solo en emergencias sin importar el receptor	Maestría	Otro (dejar comentario)
08/27/2020 19:55:37	Mujer	19-29	Guatemala	Si	Done en una Jornada de donación de Cruz Roja				Done en una Jornada de donación de Cruz Roja			Si	No	Probablemente poner puestos en lugares mas accesibles, centros comerciales por ejemplo	Ya he donado antes							Ya he donado antes						Si, me gustaría ser un donador frecuente (1 vez al año)	Secundaria	Ya he donado antes
08/27/2020 19:55:42	Mujer	40-49	Guatemala	Si	Done a un familiar/amigo/referido				Done a un familiar/amigo/referido			Si	No	Ser O negativo es la motivación	Ya he donado antes							Ya he donado antes						Si, me gustaría ser un donador frecuente (1 vez al año)	Licenciatura	Ya he donado antes
08/27/2020 19:55:45	Mujer	19-29	Guatemala	No	No he donado antes				No he donado antes			Si	No	Saber que la sangre que estoy donando no la venderán los bancos de sangre a los pacientes que la necesitan	Me dan miedo las agujas	No puedo donar por razones médicas						Me dan miedo las agujas	No puedo donar por razones médicas					Si, pero solo en emergencias sin importar el receptor	Licenciatura	Me dan miedo las agujas	No puedo donar por razones médicas
08/27/2020 19:55:57	Hombre	19-29	Guatemala	Si	Done en una Jornada de donación de Cruz Roja				Done en una Jornada de donación de Cruz Roja			Si	No	más jornadas medicas	Ya he donado antes							Ya he donado antes						Si, me gustaría ser un donador frecuente (1 vez al año)	Secundaria	Ya he donado antes
08/27/2020 19:56:36	Hombre	30-39	Huehuetenango	Si	Done a un familiar/amigo/referido				Done a un familiar/amigo/referido			Si	Si	saber los motivos por los que está en el hospital y conocer el riesgo de muerte o que su operación no pueda llevarse a cabo si no recibe sangre.	Ya he donado antes							Ya he donado antes						Si, pero solo en emergencias de familiares, amigos y conocidos	Maestría	Ya he donado antes
08/27/2020 19:56:43	Hombre	19-29	Guatemala	Si	Done a un familiar/amigo/referido	Done en una Jornada de donación de Cruz Roja			Done a un familiar/amigo/referido	Done en una Jornada de donación de Cruz Roja		Si	No	Hacer más eficiente todo el proceso	Ya he donado antes							Ya he donado antes						Si, me gustaría ser un donador frecuente (1 vez al año)	Maestría	Ya he donado antes
08/27/2020 19:56:48	Hombre	19-29	Guatemala	No	No he donado antes				No he donado antes			Si	No	Salvar vidas	No puedo donar por razones médicas	Otro (dejar comentario)						No puedo donar por razones médicas	Otro (dejar comentario)					Si, me gustaría ser un donador frecuente (1 vez al año)	Licenciatura	No puedo donar por razones médicas	Otro (dejar comentario)
08/27/2020 19:57:56	Hombre	30-39	Guatemala	Si	Done a un familiar/amigo/referido				Done a un familiar/amigo/referido			Si	No	Salud	Otro (dejar comentario)							Otro (dejar comentario)						Si, pero solo en emergencias sin importar el receptor	Maestría	Otro (dejar comentario)
08/27/2020 19:58:03	Mujer	19-29	Guatemala	No	No he donado antes				No he donado antes			No	No	Tener un lugar cercano a donde trabajo o vivo donde pueda donar	No puedo donar por razones médicas							No puedo donar por razones médicas						Si, me gustaría ser un donador frecuente (1 vez al año)	Secundaria	No puedo donar por razones médicas
08/27/2020 19:58:05	Mujer	19-29	Guatemala	Si	Done en una Jornada de donación de Cruz Roja				Done en una Jornada de donación de Cruz Roja			Si	No	Las jornadas en la U son la forma mas facil de donar.	Ya he donado antes							Ya he donado antes						Si, me gustaría ser un donador frecuente (1 vez al año)	Secundaria	Ya he donado antes
08/27/2020 19:58:24	Mujer	19-29	Guatemala	No	No he donado antes				No he donado antes			Si	No	Emergencias	No confió en la higiene de los lugares para donar	Miedo a infectarme de alguna enfermedad por agujas	Por horario laboral se me complica					No confió en la higiene de los lugares para donar	Miedo a infectarme de alguna enfermedad por agujas	Por horario laboral se me complica				Si, pero solo en emergencias de familiares, amigos y conocidos	Licenciatura	No confió en la higiene de los lugares para donar	Miedo a infectarme de alguna enfermedad por agujas	Por horario laboral se me complica
08/27/2020 19:58:41	Hombre	19-29	Guatemala	Si	Done en una Jornada de donación de Cruz Roja				Done en una Jornada de donación de Cruz Roja			No	No	Saber donde puedo donar	Ya he donado antes							Ya he donado antes						Si, me gustaría ser un donador frecuente (1 vez al año)	Secundaria	Ya he donado antes
08/27/2020 19:58:58	Mujer	19-29	Guatemala	No	No he donado antes				No he donado antes			No	Si	Ubicación accesible	No puedo donar por razones médicas							No puedo donar por razones médicas						Si, pero solo en emergencias de familiares, amigos y conocidos	Licenciatura	No puedo donar por razones médicas
08/27/2020 19:59:42	Mujer	50-59	Guatemala	No	No he donado antes				No he donado antes			No	No	Saber que no lucran con ella y que se facilite el lugar para donar, además higiénico.	No confió en la higiene de los lugares para donar	No confió en el uso de la sangre	Miedo a infectarme de alguna enfermedad por agujas	Por horario laboral se me complica				No confió en la higiene de los lugares para donar	No confió en el uso de la sangre	Miedo a infectarme de alguna enfermedad por agujas	Por horario laboral se me complica			Si, pero solo en emergencias sin importar el receptor	Licenciatura	No confió en la higiene de los lugares para donar	No confió en el uso de la sangre	Miedo a infectarme de alguna enfermedad por agujas	Por horario laboral se me complica
08/27/2020 20:00:08	Mujer	19-29	Guatemala	Si	Done a un familiar/amigo/referido				Done a un familiar/amigo/referido			Si	No	Que no me doliera, tengo venas delgadas	Ya he donado antes							Ya he donado antes						Si, me gustaría ser un donador frecuente (1 vez al año)	Licenciatura	Ya he donado antes
08/27/2020 20:00:13	Mujer	30-39	Guatemala	No	No he donado antes				No he donado antes			Si	No	Tener claro el proceso y que el lugar sea seguro, higiénico y el equipo de trabajo sea muy profesioanl, que transmitan confianza y sepan lo que hacen.	Otro (dejar comentario)							Otro (dejar comentario)						Si, pero solo en emergencias sin importar el receptor	Maestría	Otro (dejar comentario)
08/27/2020 20:00:21	Mujer	19-29	Guatemala	No	No he donado antes				No he donado antes			No	No	lugar facil a donde ir	No sé donde puedo donar	No puedo donar por razones médicas	No se me había ocurrido antes					No sé donde puedo donar	No puedo donar por razones médicas	No se me había ocurrido antes				Si, me gustaría ser un donador frecuente (1 vez al año)	Licenciatura	No sé donde puedo donar	No puedo donar por razones médicas	No se me había ocurrido antes
08/27/2020 20:00:22	Mujer	19-29	Guatemala	No	No he donado antes				No he donado antes			Si	Si	Emergencias familiares	Me dan miedo las agujas	Solo donaría si es para alguien conocido						Me dan miedo las agujas	Solo donaría si es para alguien conocido					Si, pero solo en emergencias de familiares, amigos y conocidos	Licenciatura	Me dan miedo las agujas	Solo donaría si es para alguien conocido
08/27/2020 20:00:27	Mujer	30-39	Guatemala	Si	Done a un familiar/amigo/referido	Otros (favor especificar en comentarios)			Done a un familiar/amigo/referido	Otros (favor especificar en comentarios)		Si	Si	Lugar rápido y seguro, con parqueo fácil	Ya he donado antes							Ya he donado antes						Si, me gustaría ser un donador frecuente (1 vez al año)	Maestría	Ya he donado antes
08/27/2020 20:00:43	Hombre	19-29	Guatemala	No	No he donado antes				No he donado antes			No	No	Lugares céntricos	No se me había ocurrido antes							No se me había ocurrido antes						Si, pero solo en emergencias sin importar el receptor	Secundaria	No se me había ocurrido antes
08/27/2020 20:00:48	Hombre	19-29	San Marcos	Si	Done en una Jornada de donación de Cruz Roja				Done en una Jornada de donación de Cruz Roja			Si	No	En estos momentos, facilitaría donar sangre una pagina de citas para evitar el contagio del SARS cov2	Ya he donado antes							Ya he donado antes						Si, me gustaría ser un donador frecuente (1 vez al año)	Secundaria	Ya he donado antes
08/27/2020 20:00:50	Hombre	19-29	Guatemala	No	Otros (favor especificar en comentarios)				Otros (favor especificar en comentarios)			No	No	Saber en dónde y cómo.	Solo donaría si es para alguien conocido							Solo donaría si es para alguien conocido						Si, pero solo en emergencias sin importar el receptor	Maestría	Solo donaría si es para alguien conocido
08/27/2020 20:01:03	Mujer	19-29	Guatemala	Si	Done a un familiar/amigo/referido				Done a un familiar/amigo/referido			Si	No	Las facilidades. No ir a un hospital 😊	No confió en la higiene de los lugares para donar	Ya he donado antes						No confió en la higiene de los lugares para donar	Ya he donado antes					Si, pero solo en emergencias de familiares, amigos y conocidos	Maestría	No confió en la higiene de los lugares para donar	Ya he donado antes
08/27/2020 20:01:04	Mujer	19-29	Guatemala	No	No he donado antes				No he donado antes			No	No	Asegurarse que no tenga efectos secundarios	No sé donde puedo donar	Me dan miedo los efectos secundarios de donar sangre						No sé donde puedo donar	Me dan miedo los efectos secundarios de donar sangre					Si, me gustaría ser un donador frecuente (1 vez al año)	Maestría	No sé donde puedo donar	Me dan miedo los efectos secundarios de donar sangre
08/27/2020 20:01:07	Mujer	19-29	Quetzaltenango	No	No he donado antes				No he donado antes			Si	No	Si fuera una emergencia	No confió en la higiene de los lugares para donar	Solo donaría si es para alguien conocido	Miedo a infectarme de alguna enfermedad por agujas					No confió en la higiene de los lugares para donar	Solo donaría si es para alguien conocido	Miedo a infectarme de alguna enfermedad por agujas				Si, pero solo en emergencias sin importar el receptor	Licenciatura	No confió en la higiene de los lugares para donar	Solo donaría si es para alguien conocido	Miedo a infectarme de alguna enfermedad por agujas
08/27/2020 20:01:16	Mujer	30-39	Guatemala	No	No he donado antes				No he donado antes			Si	No	Si se me facilita	No puedo donar por razones médicas							No puedo donar por razones médicas						Si, me gustaría ser un donador frecuente (1 vez al año)	Licenciatura	No puedo donar por razones médicas
08/27/2020 20:01:58	Hombre	19-29	Guatemala	Si	Done a un familiar/amigo/referido				Done a un familiar/amigo/referido			No	No	Ayudar a alguieb	Ya he donado antes							Ya he donado antes						Si, pero solo en emergencias sin importar el receptor	Maestría	Ya he donado antes
08/27/2020 20:02:10	Mujer	30-39	Guatemala	No	No he donado antes				No he donado antes			Si	No	Nada	No puedo donar por razones médicas							No puedo donar por razones médicas						Si, pero solo en emergencias de familiares, amigos y conocidos	Licenciatura	No puedo donar por razones médicas
08/27/2020 20:02:13	Mujer	40-49	Guatemala	No	No he donado antes				No he donado antes			Si	Si	Tiempo y que me daría seguimiento	No puedo donar por razones médicas	Otro (dejar comentario)						No puedo donar por razones médicas	Otro (dejar comentario)					Si, pero solo en emergencias de familiares, amigos y conocidos	Maestría	No puedo donar por razones médicas	Otro (dejar comentario)
08/27/2020 20:02:33	Mujer	19-29	Guatemala	No	No he donado antes				No he donado antes			Si	No	-	No puedo donar por razones médicas	Otro (dejar comentario)						No puedo donar por razones médicas	Otro (dejar comentario)					Si, pero solo en emergencias de familiares, amigos y conocidos	Secundaria	No puedo donar por razones médicas	Otro (dejar comentario)
08/27/2020 20:02:47	Hombre	30-39	Guatemala	Si	Done a un familiar/amigo/referido	Done en una Jornada de donación de Cruz Roja			Done a un familiar/amigo/referido	Done en una Jornada de donación de Cruz Roja		Si	No	Ninguna	Ya he donado antes							Ya he donado antes						Si, pero solo en emergencias de familiares, amigos y conocidos	Maestría	Ya he donado antes
08/27/2020 20:03:07	Hombre	19-29	Guatemala	No	Otros (favor especificar en comentarios)				Otros (favor especificar en comentarios)			Si	No	No puedo donar, pero el hoy por ti mañana por mi, algo que me asegurara que cuando necesite (yo o algún familiar) tenga la sangre que necesite disponible	Otro (dejar comentario)							Otro (dejar comentario)						No estoy interesado en donar sangre	Maestría	Otro (dejar comentario)
08/27/2020 20:03:19	Hombre	19-29	Guatemala	Si	Done en una Jornadas DonaGuate	Otros (favor especificar en comentarios)			Done en una Jornadas DonaGuate	Otros (favor especificar en comentarios)		Si	No	Algún lugar que sea rápido y me quede cerca de mi día a día	Ya he donado antes							Ya he donado antes						Si, me gustaría ser un donador frecuente (1 vez al año)	Secundaria	Ya he donado antes
08/27/2020 20:03:40	Mujer	19-29	Guatemala	No	Otros (favor especificar en comentarios)				Otros (favor especificar en comentarios)			Si	No	Ayudar de cualquier manera a quien lo necesite.	Otro (dejar comentario)							Otro (dejar comentario)						Si, me gustaría ser un donador frecuente (1 vez al año)	Secundaria	Otro (dejar comentario)
08/27/2020 20:03:46	Mujer	50-59	Guatemala	Si	Done a un familiar/amigo/referido				Done a un familiar/amigo/referido			Si	No	Que esté bien de salud	No puedo donar por razones médicas							No puedo donar por razones médicas						Si, pero solo en emergencias sin importar el receptor	Licenciatura	No puedo donar por razones médicas
08/27/2020 20:03:52	Mujer	50-59	Guatemala	No	No he donado antes				No he donado antes			Si	No	Si no existiera la condición médica que me lo impide	No puedo donar por razones médicas							No puedo donar por razones médicas						Si, me gustaría ser un donador frecuente (1 vez al año)	Maestría	No puedo donar por razones médicas
08/27/2020 20:03:58	Hombre	30-39	Guatemala	Si	Done a un familiar/amigo/referido				Done a un familiar/amigo/referido			Si	No	Ayudar	Ya he donado antes							Ya he donado antes						Si, pero solo en emergencias de familiares, amigos y conocidos	Maestría	Ya he donado antes
08/27/2020 20:04:17	Mujer	19-29	Guatemala	Si	Otros (favor especificar en comentarios)				Otros (favor especificar en comentarios)			No	No	Quisiera asegurar que el servicio es seguro. Es decir, quisiera conocer sobre las prácticas de higiene que utilizan	Ya he donado antes							Ya he donado antes						No estoy interesado en donar sangre	Maestría	Ya he donado antes
08/27/2020 20:05:25	Hombre	60+	Guatemala	Si	Done a un familiar/amigo/referido				Done a un familiar/amigo/referido			Si	No	Conocer el lugar a donde ir.	Otro (dejar comentario)							Otro (dejar comentario)						No estoy interesado en donar sangre	Maestría	Otro (dejar comentario)
08/27/2020 20:05:28	Hombre	19-29	Guatemala	Si	Done a un familiar/amigo/referido				Done a un familiar/amigo/referido			No	No	Saber como y donde se puede donar.	Ya he donado antes							Ya he donado antes						Si, me gustaría ser un donador frecuente (1 vez al año)	Licenciatura	Ya he donado antes
08/27/2020 20:06:55	Hombre	19-29	Guatemala	Si	Done a un familiar/amigo/referido	Otros (favor especificar en comentarios)			Done a un familiar/amigo/referido	Otros (favor especificar en comentarios)		Si	No	Nada	No puedo donar por razones médicas							No puedo donar por razones médicas						Si, pero solo en emergencias de familiares, amigos y conocidos	Secundaria	No puedo donar por razones médicas
08/27/2020 20:07:34	Mujer	40-49	Guatemala	No	No he donado antes				No he donado antes			Si	No	El lugar y facilidad	Otro (dejar comentario)							Otro (dejar comentario)						Si, me gustaría ser un donador frecuente (1 vez al año)	Licenciatura	Otro (dejar comentario)
08/27/2020 20:07:37	Hombre	19-29	Quetzaltenango	No	No he donado antes				No he donado antes			No	No	Emergencias familiares o de amigos cercanos me motivará a donar. Conocer varios puntos en donde donar y saber que los sitios son seguros y que hay bajo riesgo de adquirir infecciones probablemente me motivaría a donar para desconocidos en emergencias.	No sé donde puedo donar	Solo donaría si es para alguien conocido	Miedo a infectarme de alguna enfermedad por agujas					No sé donde puedo donar	Solo donaría si es para alguien conocido	Miedo a infectarme de alguna enfermedad por agujas				Si, pero solo en emergencias de familiares, amigos y conocidos	Secundaria	No sé donde puedo donar	Solo donaría si es para alguien conocido	Miedo a infectarme de alguna enfermedad por agujas
08/27/2020 20:07:41	Hombre	19-29	Guatemala	No	No he donado antes				No he donado antes			Si	No	Mas información acerca de lugares y del procedimiento	No sé donde puedo donar	No confió en la higiene de los lugares para donar	Por horario laboral se me complica					No sé donde puedo donar	No confió en la higiene de los lugares para donar	Por horario laboral se me complica				Si, me gustaría ser un donador frecuente (1 vez al año)	Secundaria	No sé donde puedo donar	No confió en la higiene de los lugares para donar	Por horario laboral se me complica
08/27/2020 20:08:08	Mujer	19-29	Guatemala	No	No he donado antes				No he donado antes			Si	No	Por apoyar en la salud de alguien más	Por horario laboral se me complica							Por horario laboral se me complica						Si, pero solo en emergencias sin importar el receptor	Maestría	Por horario laboral se me complica
08/27/2020 20:08:33	Mujer	50-59	Guatemala	Si	Done a un familiar/amigo/referido				Done a un familiar/amigo/referido			Si	No	Que llegaran a domicilio a sacar la sangre	No puedo donar por razones médicas							No puedo donar por razones médicas						Si, me gustaría ser un donador frecuente (1 vez al año)	Maestría	No puedo donar por razones médicas
08/27/2020 20:08:43	Mujer	50-59	Guatemala	No	No he donado antes				No he donado antes			No	No	Horarios más amplios, más información.	No puedo donar por razones médicas	Miedo a infectarme de alguna enfermedad por agujas	Por horario laboral se me complica					No puedo donar por razones médicas	Miedo a infectarme de alguna enfermedad por agujas	Por horario laboral se me complica				Si, me gustaría ser un donador frecuente (1 vez al año)	Licenciatura	No puedo donar por razones médicas	Miedo a infectarme de alguna enfermedad por agujas	Por horario laboral se me complica
08/27/2020 20:08:44	Mujer	50-59	Guatemala	No	No he donado antes				No he donado antes			Si	Si	Alguna emergencia	Solo donaría si es para alguien conocido							Solo donaría si es para alguien conocido						Si, pero solo en emergencias de familiares, amigos y conocidos	Licenciatura	Solo donaría si es para alguien conocido
08/27/2020 20:09:16	Mujer	40-49	Guatemala	No	Otros (favor especificar en comentarios)				Otros (favor especificar en comentarios)			Si	Si	Que no sea un delincuente	No puedo donar por razones médicas							No puedo donar por razones médicas						Si, me gustaría ser un donador frecuente (1 vez al año)	Licenciatura	No puedo donar por razones médicas
08/27/2020 20:09:17	Hombre	19-29	Guatemala	No	No he donado antes				No he donado antes			No	No	Conocer los pasos a seguir	No sé donde puedo donar	Me dan miedo los efectos secundarios de donar sangre	Solo donaría si es para alguien conocido	No se me había ocurrido antes				No sé donde puedo donar	Me dan miedo los efectos secundarios de donar sangre	Solo donaría si es para alguien conocido	No se me había ocurrido antes			Si, me gustaría ser un donador frecuente (1 vez al año)	Secundaria	No sé donde puedo donar	Me dan miedo los efectos secundarios de donar sangre	Solo donaría si es para alguien conocido	No se me había ocurrido antes
08/27/2020 20:10:10	Hombre	50-59	Guatemala	Si	Done a un familiar/amigo/referido				Done a un familiar/amigo/referido			Si	No	Que me lo permitan por edad, Hipertension compensada y profesiin medico.	Ya he donado antes							Ya he donado antes						Si, me gustaría ser un donador frecuente (1 vez al año)	Maestría	Ya he donado antes
08/27/2020 20:10:28	Mujer	30-39	Guatemala	Si	Done en una Jornada de donación de Cruz Roja				Done en una Jornada de donación de Cruz Roja			Si	No	Facilitar el tiempo de espera de los donadores voluntarios.	Ya he donado antes							Ya he donado antes						Si, pero solo en emergencias sin importar el receptor	Maestría	Ya he donado antes
08/27/2020 20:10:57	Mujer	50-59	Guatemala	Si	Done a un familiar/amigo/referido				Done a un familiar/amigo/referido			Si	No	Lugar accesible o domicilio	Miedo a infectarme de alguna enfermedad por agujas							Miedo a infectarme de alguna enfermedad por agujas						No estoy interesado en donar sangre	Licenciatura	Miedo a infectarme de alguna enfermedad por agujas
08/27/2020 20:11:14	Mujer	30-39	Guatemala	No	No he donado antes				No he donado antes			Si	No	Que el proceso sea más rapido en los bancos de sangre	Por horario laboral se me complica							Por horario laboral se me complica						Si, me gustaría ser un donador frecuente (1 vez al año)	Maestría	Por horario laboral se me complica
08/27/2020 20:11:16	Mujer	40-49	Guatemala	No	No he donado antes				No he donado antes			Si	Si	Emergencia familiar	Miedo a infectarme de alguna enfermedad por agujas	Otro (dejar comentario)						Miedo a infectarme de alguna enfermedad por agujas	Otro (dejar comentario)					Si, pero solo en emergencias de familiares, amigos y conocidos	Licenciatura	Miedo a infectarme de alguna enfermedad por agujas	Otro (dejar comentario)
08/27/2020 20:11:23	Mujer	40-49	Guatemala	Si	Done a un familiar/amigo/referido				Done a un familiar/amigo/referido			Si	No	Saber donde necesitan	Ya he donado antes	Ya he donado antes						Ya he donado antes	Ya he donado antes					Si, me gustaría ser un donador frecuente (1 vez al año)	Licenciatura	Ya he donado antes	Ya he donado antes
08/27/2020 20:11:48	Hombre	40-49	Guatemala	No	No he donado antes				No he donado antes			Si	No	No puedo por hipertensión	No puedo donar por razones médicas							No puedo donar por razones médicas						No estoy interesado en donar sangre	Maestría	No puedo donar por razones médicas
08/27/2020 20:11:54	Hombre	19-29	Guatemala	No	No he donado antes				No he donado antes			No	No	Que hagan más campañas de información para saber qué se hace con la sangre y de los requisitos. También de donde, porque no tengo idea de donde se podría donar.	No sé donde puedo donar	No confió en la higiene de los lugares para donar	No se me había ocurrido antes					No sé donde puedo donar	No confió en la higiene de los lugares para donar	No se me había ocurrido antes				Si, pero solo en emergencias sin importar el receptor	Licenciatura	No sé donde puedo donar	No confió en la higiene de los lugares para donar	No se me había ocurrido antes
08/27/2020 20:12:23	Hombre	50-59	Guatemala	No	No he donado antes				No he donado antes			Si	No	Si pudiera donar sangre, donaria frecuentemente	No puedo donar por razones médicas							No puedo donar por razones médicas						Si, me gustaría ser un donador frecuente (1 vez al año)	Maestría	No puedo donar por razones médicas
08/27/2020 20:13:23	Hombre	60+	Guatemala	Si	Done a un familiar/amigo/referido				Done a un familiar/amigo/referido			No	No	Ayudar a personas	No puedo donar por razones médicas							No puedo donar por razones médicas						Si, pero solo en emergencias de familiares, amigos y conocidos	Maestría	No puedo donar por razones médicas
08/27/2020 20:13:27	Hombre	30-39	Guatemala	Si	Done a un familiar/amigo/referido				Done a un familiar/amigo/referido			No	No	Información de dónde se puede donar	No sé donde puedo donar	No confió en la higiene de los lugares para donar	Por horario laboral se me complica					No sé donde puedo donar	No confió en la higiene de los lugares para donar	Por horario laboral se me complica				Si, me gustaría ser un donador frecuente (1 vez al año)	Maestría	No sé donde puedo donar	No confió en la higiene de los lugares para donar	Por horario laboral se me complica
08/27/2020 20:13:41	Mujer	19-29	Guatemala	Si	Otros (favor especificar en comentarios)				Otros (favor especificar en comentarios)			No	No	lugar limpio y seguro, facilidad , rapidez	Ya he donado antes							Ya he donado antes						Si, pero solo en emergencias de familiares, amigos y conocidos	Licenciatura	Ya he donado antes
08/27/2020 20:13:53	Mujer	40-49	Guatemala	Si	Done a un familiar/amigo/referido				Done a un familiar/amigo/referido			No	No	La idea de ayudar es mas que suficiente	Ya he donado antes							Ya he donado antes						Si, me gustaría ser un donador frecuente (1 vez al año)	Maestría	Ya he donado antes
08/27/2020 20:14:36	Mujer	30-39	Guatemala	Si	Done en una Jornada de donación de Cruz Roja				Done en una Jornada de donación de Cruz Roja			No	No	Accesibilidad	Ya he donado antes							Ya he donado antes						Si, me gustaría ser un donador frecuente (1 vez al año)	Licenciatura	Ya he donado antes
08/27/2020 20:14:38	Mujer	50-59	Guatemala	Si	Done a un familiar/amigo/referido				Done a un familiar/amigo/referido			Si	No	Tengo 58 años y casi siempre hay restricciones con la edad.	Ya he donado antes							Ya he donado antes						Si, pero solo en emergencias de familiares, amigos y conocidos	Maestría	Ya he donado antes
08/27/2020 20:15:16	Mujer	50-59	Guatemala	No	No he donado antes				No he donado antes			Si	No	Salvar vidas	Por horario laboral se me complica							Por horario laboral se me complica						Si, pero solo en emergencias de familiares, amigos y conocidos	Secundaria	Por horario laboral se me complica
08/27/2020 20:16:13	Mujer	40-49	Guatemala	Si	Done a un familiar/amigo/referido				Done a un familiar/amigo/referido			Si	No	Que quede cerca y que no me hagan esperar demasiado tiempo.	Ya he donado antes							Ya he donado antes						Si, me gustaría ser un donador frecuente (1 vez al año)	Licenciatura	Ya he donado antes
08/27/2020 20:16:43	Hombre	30-39	Sacatepéquez	Si	Done a un familiar/amigo/referido	Otros (favor especificar en comentarios)			Done a un familiar/amigo/referido	Otros (favor especificar en comentarios)		Si	No	Ayudar a las que no tengan donadores.	Por horario laboral se me complica	Los centros de donación me queda muy lejos						Por horario laboral se me complica	Los centros de donación me queda muy lejos					Si, me gustaría ser un donador frecuente (1 vez al año)	Secundaria	Por horario laboral se me complica	Los centros de donación me queda muy lejos
08/27/2020 20:16:52	Hombre	30-39	Guatemala	Si	Done a un familiar/amigo/referido				Done a un familiar/amigo/referido			Si	No	Protocolos COVID	Ya he donado antes							Ya he donado antes						Si, me gustaría ser un donador frecuente (1 vez al año)	Maestría	Ya he donado antes
08/27/2020 20:16:58	Mujer	30-39	Guatemala	No	No he donado antes				No he donado antes			Si	No	Higiene y rapidez	No puedo donar por razones médicas	Solo donaría si es para alguien conocido						No puedo donar por razones médicas	Solo donaría si es para alguien conocido					Si, pero solo en emergencias de familiares, amigos y conocidos	Licenciatura	No puedo donar por razones médicas	Solo donaría si es para alguien conocido
08/27/2020 20:17:15	Hombre	50-59	Guatemala	Si	Done a un familiar/amigo/referido				Done a un familiar/amigo/referido			Si	No	Que me dejen donar a los menores de 65 años una vez estén sanos	Ya he donado antes							Ya he donado antes						Si, me gustaría ser un donador frecuente (1 vez al año)	Maestría	Ya he donado antes
08/27/2020 20:17:29	Mujer	19-29	Guatemala	No	No he donado antes				No he donado antes			No	No	C	No sé donde puedo donar	No confió en la higiene de los lugares para donar	Miedo a infectarme de alguna enfermedad por agujas	Por horario laboral se me complica				No sé donde puedo donar	No confió en la higiene de los lugares para donar	Miedo a infectarme de alguna enfermedad por agujas	Por horario laboral se me complica			Si, me gustaría ser un donador frecuente (1 vez al año)	Licenciatura	No sé donde puedo donar	No confió en la higiene de los lugares para donar	Miedo a infectarme de alguna enfermedad por agujas	Por horario laboral se me complica
08/27/2020 20:17:40	Hombre	30-39	Guatemala	Si	Otros (favor especificar en comentarios)				Otros (favor especificar en comentarios)			Si	No	Q me quiten umpuestos sobre mi sueldo irs	No se me había ocurrido antes							No se me había ocurrido antes						No estoy interesado en donar sangre	Maestría	No se me había ocurrido antes
08/27/2020 20:17:40	Mujer	30-39	Guatemala	No	No he donado antes				No he donado antes			Si	No	Saber el uso adecuado	No puedo donar por razones médicas							No puedo donar por razones médicas						Si, me gustaría ser un donador frecuente (1 vez al año)	Maestría	No puedo donar por razones médicas
08/27/2020 20:17:45	Mujer	19-29	Guatemala	No	No he donado antes				No he donado antes			No	No	Lugar cercano a donde vivo	No puedo donar por razones médicas							No puedo donar por razones médicas						Si, me gustaría ser un donador frecuente (1 vez al año)	Licenciatura	No puedo donar por razones médicas
08/27/2020 20:18:03	Mujer	19-29	Guatemala	Si	Done a un familiar/amigo/referido	Done en una Jornada de donación de Cruz Roja			Done a un familiar/amigo/referido	Done en una Jornada de donación de Cruz Roja		Si	No	Que haya más publicidad y movimientos pro donación	Ya he donado antes							Ya he donado antes						Si, pero solo en emergencias sin importar el receptor	Secundaria	Ya he donado antes
08/27/2020 20:18:12	Mujer	19-29	Guatemala	Si	Done en una Jornadas DonaGuate				Done en una Jornadas DonaGuate			Si	No	Que sea en lugares sin aglomeraciones y de una manera rapida y eficiente	Ya he donado antes							Ya he donado antes						Si, me gustaría ser un donador frecuente (1 vez al año)	Secundaria	Ya he donado antes
08/27/2020 20:18:12	Hombre	30-39	Guatemala	Si	Done a un familiar/amigo/referido				Done a un familiar/amigo/referido			Si	Si	En mi caso salvar una vida.	Ya he donado antes	Solo donaría si es para alguien conocido						Ya he donado antes	Solo donaría si es para alguien conocido					Si, pero solo en emergencias sin importar el receptor	Licenciatura	Ya he donado antes	Solo donaría si es para alguien conocido
08/27/2020 20:18:14	Mujer	19-29	Guatemala	Si	Done a un familiar/amigo/referido	Done en una Jornada de donación de Cruz Roja	Done en una Jornadas DonaGuate		Done a un familiar/amigo/referido	Done en una Jornada de donación de Cruz Roja	Done en una Jornadas DonaGuate	Si	No	Ayudar y saber en se usara la sangre	Ya he donado antes							Ya he donado antes						Si, me gustaría ser un donador frecuente (1 vez al año)	Secundaria	Ya he donado antes
08/27/2020 20:18:16	Mujer	30-39	Guatemala	No	No he donado antes				No he donado antes			Si	Si	Si fuera un conocido quien la necesita	Solo donaría si es para alguien conocido							Solo donaría si es para alguien conocido						Si, pero solo en emergencias de familiares, amigos y conocidos	Maestría	Solo donaría si es para alguien conocido
08/27/2020 20:18:17	Mujer	30-39	Guatemala	Si	Done a un familiar/amigo/referido				Done a un familiar/amigo/referido			No	No	Saber donde	Ya he donado antes							Ya he donado antes						Si, me gustaría ser un donador frecuente (1 vez al año)	Maestría	Ya he donado antes
08/27/2020 20:18:17	Hombre	19-29	Guatemala	Si	Done en una Jornadas DonaGuate				Done en una Jornadas DonaGuate			Si	No	Jornadas de donacion	Ya he donado antes							Ya he donado antes						Si, me gustaría ser un donador frecuente (1 vez al año)	Secundaria	Ya he donado antes
08/27/2020 20:18:19	Mujer	60+	Guatemala	No	No he donado antes				No he donado antes			Si	No	Tener menos edad	No puedo donar por razones médicas							No puedo donar por razones médicas						No estoy interesado en donar sangre	Licenciatura	No puedo donar por razones médicas
08/27/2020 20:18:20	Mujer	50-59	Guatemala	No	No he donado antes				No he donado antes			Si	No	Ayudar a otra persona	No puedo donar por razones médicas							No puedo donar por razones médicas						Si, pero solo en emergencias de familiares, amigos y conocidos	Licenciatura	No puedo donar por razones médicas
08/27/2020 20:18:30	Mujer	60+	Guatemala	Si	Done a un familiar/amigo/referido				Done a un familiar/amigo/referido			No	No	Ayudar	Ya he donado antes							Ya he donado antes						Si, pero solo en emergencias de familiares, amigos y conocidos	Maestría	Ya he donado antes
08/27/2020 20:18:55	Hombre	40-49	Chimaltenango	Si	Done a un familiar/amigo/referido				Done a un familiar/amigo/referido			Si	No	Se lo importante que es.	Ya he donado antes							Ya he donado antes						Si, me gustaría ser un donador frecuente (1 vez al año)	Licenciatura	Ya he donado antes
08/27/2020 20:19:03	Mujer	30-39	Guatemala	Si	Done a un familiar/amigo/referido				Done a un familiar/amigo/referido			Si	No	Poder llegar facir y que tenga parqueo, que los tiempos de espera no sean tan largos	Ya he donado antes							Ya he donado antes						Si, me gustaría ser un donador frecuente (1 vez al año)	Secundaria	Ya he donado antes
08/27/2020 20:19:05	Hombre	40-49	Guatemala	Si	Done a un familiar/amigo/referido				Done a un familiar/amigo/referido			No	No	Ayudar	Ya he donado antes							Ya he donado antes						Si, pero solo en emergencias de familiares, amigos y conocidos	Maestría	Ya he donado antes
08/27/2020 20:19:29	Hombre	60+	Guatemala	Si	Done a un familiar/amigo/referido	Otros (favor especificar en comentarios)			Done a un familiar/amigo/referido	Otros (favor especificar en comentarios)		Si	No	Una emergencia	Ya he donado antes							Ya he donado antes						Si, pero solo en emergencias sin importar el receptor	Maestría	Ya he donado antes
08/27/2020 20:19:30	Mujer	60+	Guatemala	No	No he donado antes				No he donado antes			Si	No	La persona de quien se trate	No puedo donar por razones médicas							No puedo donar por razones médicas						Si, pero solo en emergencias sin importar el receptor	Licenciatura	No puedo donar por razones médicas
08/27/2020 20:19:36	Mujer	19-29	Guatemala	Si	Done en una Jornada de donación de Cruz Roja	Done en una Jornadas DonaGuate			Done en una Jornada de donación de Cruz Roja	Done en una Jornadas DonaGuate		Si	No	Ver más campañas en redes sociales	Ya he donado antes							Ya he donado antes						Si, me gustaría ser un donador frecuente (1 vez al año)	Licenciatura	Ya he donado antes
08/27/2020 20:19:54	Mujer	40-49	Guatemala	Si	Done a un familiar/amigo/referido				Done a un familiar/amigo/referido			Si	No	Salvar una vida	Ya he donado antes							Ya he donado antes						Si, me gustaría ser un donador frecuente (1 vez al año)	Licenciatura	Ya he donado antes
08/27/2020 20:20:12	Hombre	19-29	Guatemala	Si	Otros (favor especificar en comentarios)				Otros (favor especificar en comentarios)			Si	No	Jornadas	Ya he donado antes	Por horario laboral se me complica						Ya he donado antes	Por horario laboral se me complica					Si, me gustaría ser un donador frecuente (1 vez al año)	Licenciatura	Ya he donado antes	Por horario laboral se me complica
08/27/2020 20:20:22	Hombre	19-29	Guatemala	Si	Done en una Jornada de donación de Cruz Roja	Done en una Jornadas DonaGuate	Otros (favor especificar en comentarios)		Done en una Jornada de donación de Cruz Roja	Done en una Jornadas DonaGuate	Otros (favor especificar en comentarios)	Si	No	Que llegara una unidad móvil cerca de mi residencia.	Ya he donado antes							Ya he donado antes						Si, pero solo en emergencias sin importar el receptor	Secundaria	Ya he donado antes
08/27/2020 20:20:55	Mujer	19-29	Guatemala	No	No he donado antes				No he donado antes			No	No	Que me aseguren no sentir dolor jaja	Me dan miedo las agujas	Me dan miedo los efectos secundarios de donar sangre						Me dan miedo las agujas	Me dan miedo los efectos secundarios de donar sangre					Si, pero solo en emergencias de familiares, amigos y conocidos	Licenciatura	Me dan miedo las agujas	Me dan miedo los efectos secundarios de donar sangre
08/27/2020 20:20:58	Mujer	19-29	Huehuetenango	No	No he donado antes				No he donado antes			No	No	Saber dónde puedo donar y he escuchado que hay lugares donde te pagan, pero no sé si es legal ... así que quisiera saber de un lugar donde pueda donar sangre y asegurarme de que cumplan con todas las medidas higiénicas y legales.	No sé donde puedo donar	Por horario laboral se me complica	No se me había ocurrido antes	Otro (dejar comentario)				No sé donde puedo donar	Por horario laboral se me complica	No se me había ocurrido antes	Otro (dejar comentario)			Si, me gustaría ser un donador frecuente (1 vez al año)	Licenciatura	No sé donde puedo donar	Por horario laboral se me complica	No se me había ocurrido antes	Otro (dejar comentario)
08/27/2020 20:20:58	Mujer	30-39	Guatemala	No	No he donado antes				No he donado antes			Si	No	No tengo ningún comentario	Otro (dejar comentario)							Otro (dejar comentario)						Si, pero solo en emergencias de familiares, amigos y conocidos	Licenciatura	Otro (dejar comentario)
08/27/2020 20:21:22	Mujer	19-29	Sacatepéquez	Si	Done en una Jornada de donación de Cruz Roja				Done en una Jornada de donación de Cruz Roja			No	No	Que los centros de donación estén en mi departamento.	Ya he donado antes	No sé donde puedo donar						Ya he donado antes	No sé donde puedo donar					Si, me gustaría ser un donador frecuente (1 vez al año)	Secundaria	Ya he donado antes	No sé donde puedo donar
08/27/2020 20:21:24	Mujer	60+	Guatemala	No	No he donado antes				No he donado antes			No	No	No se	No sé donde puedo donar							No sé donde puedo donar						Si, pero solo en emergencias de familiares, amigos y conocidos	Secundaria	No sé donde puedo donar
08/27/2020 20:21:25	Mujer	40-49	Guatemala	Si	Done a un familiar/amigo/referido				Done a un familiar/amigo/referido			Si	No	Tener más disponibilidad de horario.	Por horario laboral se me complica	Otro (dejar comentario)						Por horario laboral se me complica	Otro (dejar comentario)					Si, me gustaría ser un donador frecuente (1 vez al año)	Maestría	Por horario laboral se me complica	Otro (dejar comentario)
08/27/2020 20:22:13	Hombre	19-29	Guatemala	No	No he donado antes				No he donado antes			No	Si	Una emergencia	Me dan miedo las agujas	Solo donaría si es para alguien conocido						Me dan miedo las agujas	Solo donaría si es para alguien conocido					Si, pero solo en emergencias de familiares, amigos y conocidos	Licenciatura	Me dan miedo las agujas	Solo donaría si es para alguien conocido
08/27/2020 20:22:20	Mujer	19-29	Guatemala	Si	Otros (favor especificar en comentarios)				Otros (favor especificar en comentarios)			Si	No	Ubicación central	Ya he donado antes							Ya he donado antes						Si, me gustaría ser un donador frecuente (1 vez al año)	Licenciatura	Ya he donado antes
08/27/2020 20:22:32	Mujer	19-29	Guatemala	Si	Otros (favor especificar en comentarios)				Otros (favor especificar en comentarios)			Si	No	Requisitos	Ya he donado antes							Ya he donado antes						Si, me gustaría ser un donador frecuente (1 vez al año)	Licenciatura	Ya he donado antes
08/27/2020 20:22:39	Mujer	40-49	Guatemala	Si	Done a un familiar/amigo/referido				Done a un familiar/amigo/referido			Si	No	Mas centros de donacion. Solo conozco aparte de los hospitales, el banco de sangre del dr. Moscoso.	Ya he donado antes							Ya he donado antes						Si, pero solo en emergencias sin importar el receptor	Licenciatura	Ya he donado antes
08/27/2020 20:23:20	Mujer	60+	Guatemala	No	No he donado antes				No he donado antes			Si	No	Si tuviera la edad requerida	No puedo donar por razones médicas							No puedo donar por razones médicas						Si, pero solo en emergencias sin importar el receptor	Licenciatura	No puedo donar por razones médicas
08/27/2020 20:23:21	Hombre	19-29	Guatemala	Si	Done en una Jornada de donación de Cruz Roja				Done en una Jornada de donación de Cruz Roja			Si	No	Realizar más jornadas	Ya he donado antes							Ya he donado antes						Si, pero solo en emergencias sin importar el receptor	Secundaria	Ya he donado antes
08/27/2020 20:23:32	Mujer	19-29	Guatemala	Si	Otros (favor especificar en comentarios)				Otros (favor especificar en comentarios)			Si	No	Recibir buenas indicaciones y recomendaciones previas para estar en la mejor condición, ya que la vez pasada me desmayé un par de veces por haber ayunado más de lo necesario y no comí después.	Ya he donado antes							Ya he donado antes						Si, me gustaría ser un donador frecuente (1 vez al año)	Licenciatura	Ya he donado antes
08/27/2020 20:23:39	Mujer	60+	Guatemala	Si	Done a un familiar/amigo/referido				Done a un familiar/amigo/referido			Si	Si	Ayudar	Ya he donado antes							Ya he donado antes						Si, pero solo en emergencias de familiares, amigos y conocidos	Maestría	Ya he donado antes
08/27/2020 20:23:44	Mujer	19-29	Guatemala	Si	Done en una Jornada de donación de Cruz Roja	Done en una Jornadas DonaGuate			Done en una Jornada de donación de Cruz Roja	Done en una Jornadas DonaGuate		Si	No	Tener un lugar cerca de mi casa a donde ir a donar	Ya he donado antes							Ya he donado antes						Si, me gustaría ser un donador frecuente (1 vez al año)	Secundaria	Ya he donado antes
08/27/2020 20:23:58	Hombre	60+	Guatemala	Si	Otros (favor especificar en comentarios)				Otros (favor especificar en comentarios)			Si	No	Ayudar a quienes la necesiten	Ya he donado antes							Ya he donado antes						Si, me gustaría ser un donador frecuente (1 vez al año)	Licenciatura	Ya he donado antes
08/27/2020 20:24:00	Hombre	30-39	Guatemala	Si	Done a un familiar/amigo/referido	Done en una Jornada de donación de Cruz Roja	Otros (favor especificar en comentarios)		Done a un familiar/amigo/referido	Done en una Jornada de donación de Cruz Roja	Otros (favor especificar en comentarios)	Si	No	En especial que sean personas que no tienen acceso a salud privada	Otro (dejar comentario)							Otro (dejar comentario)						Si, me gustaría ser un donador frecuente (1 vez al año)	Maestría	Otro (dejar comentario)
08/27/2020 20:24:00	Mujer	30-39	Guatemala	No	No he donado antes				No he donado antes			Si	No	Una emergencia muy grande	Me dan miedo los efectos secundarios de donar sangre							Me dan miedo los efectos secundarios de donar sangre						Si, pero solo en emergencias de familiares, amigos y conocidos	Licenciatura	Me dan miedo los efectos secundarios de donar sangre
08/27/2020 20:24:11	Mujer	30-39	Guatemala	No	No he donado antes				No he donado antes			Si	No	Tener más información del procedimiento	Me dan miedo los efectos secundarios de donar sangre							Me dan miedo los efectos secundarios de donar sangre						Si, pero solo en emergencias de familiares, amigos y conocidos	Maestría	Me dan miedo los efectos secundarios de donar sangre
08/27/2020 20:24:26	Mujer	50-59	Guatemala	Si	Done a un familiar/amigo/referido				Done a un familiar/amigo/referido			Si	No	Ser mas joven!	Otro (dejar comentario)							Otro (dejar comentario)						Si, me gustaría ser un donador frecuente (1 vez al año)	Secundaria	Otro (dejar comentario)
08/27/2020 20:24:26	Mujer	19-29	Guatemala	No	No he donado antes				No he donado antes			Si	No	Accesibilidad de horarios	Por horario laboral se me complica	Otro (dejar comentario)						Por horario laboral se me complica	Otro (dejar comentario)					Si, me gustaría ser un donador frecuente (1 vez al año)	Licenciatura	Por horario laboral se me complica	Otro (dejar comentario)
08/27/2020 20:24:37	Mujer	40-49	Guatemala	No	No he donado antes				No he donado antes			Si	No	Mas facilidad e información de donde hacerlo	No puedo donar por razones médicas	Otro (dejar comentario)						No puedo donar por razones médicas	Otro (dejar comentario)					Si, me gustaría ser un donador frecuente (1 vez al año)	Licenciatura	No puedo donar por razones médicas	Otro (dejar comentario)
08/27/2020 20:26:08	Hombre	30-39	Guatemala	No	No he donado antes				No he donado antes			No	Si	Familia	Solo donaría si es para alguien conocido	Por horario laboral se me complica	Los centros de donación me queda muy lejos					Solo donaría si es para alguien conocido	Por horario laboral se me complica	Los centros de donación me queda muy lejos				Si, pero solo en emergencias de familiares, amigos y conocidos	Maestría	Solo donaría si es para alguien conocido	Por horario laboral se me complica	Los centros de donación me queda muy lejos
08/27/2020 20:26:25	Mujer	19-29	Guatemala	No	No he donado antes				No he donado antes			No	No	Tener más información disponible de centros de donación, conocer los protocolos de higiene que manejan.	No sé donde puedo donar	No confió en la higiene de los lugares para donar	Miedo a infectarme de alguna enfermedad por agujas	Los centros de donación me queda muy lejos				No sé donde puedo donar	No confió en la higiene de los lugares para donar	Miedo a infectarme de alguna enfermedad por agujas	Los centros de donación me queda muy lejos			Si, me gustaría ser un donador frecuente (1 vez al año)	Licenciatura	No sé donde puedo donar	No confió en la higiene de los lugares para donar	Miedo a infectarme de alguna enfermedad por agujas	Los centros de donación me queda muy lejos
08/27/2020 20:26:56	Mujer	60+	Guatemala	Si	Done a un familiar/amigo/referido				Done a un familiar/amigo/referido			Si	No	Ser mas joven	Ya he donado antes							Ya he donado antes						Si, pero solo en emergencias sin importar el receptor	Licenciatura	Ya he donado antes
08/27/2020 20:26:58	Hombre	19-29	Guatemala	No	No he donado antes				No he donado antes			Si	No	Tener más accesibilidad de lugares y horarios	No confió en la higiene de los lugares para donar	Me dan miedo los efectos secundarios de donar sangre	Solo donaría si es para alguien conocido	Los centros de donación me queda muy lejos				No confió en la higiene de los lugares para donar	Me dan miedo los efectos secundarios de donar sangre	Solo donaría si es para alguien conocido	Los centros de donación me queda muy lejos			Si, pero solo en emergencias sin importar el receptor	Secundaria	No confió en la higiene de los lugares para donar	Me dan miedo los efectos secundarios de donar sangre	Solo donaría si es para alguien conocido	Los centros de donación me queda muy lejos
08/27/2020 20:27:05	Mujer	50-59	Guatemala	Si	Done a un familiar/amigo/referido	Otros (favor especificar en comentarios)			Done a un familiar/amigo/referido	Otros (favor especificar en comentarios)		Si	Si	Ayudar a los demás	Ya he donado antes							Ya he donado antes						Si, me gustaría ser un donador frecuente (1 vez al año)	Maestría	Ya he donado antes
08/27/2020 20:27:46	Hombre	menos de 18	Guatemala	No	No he donado antes				No he donado antes			Si	No	La verdad que talvez mas opciones de lugares donde se pueda donar sangre ya que por lo que yo se no hay muchos lugares para donar sangre y los que conozco están demasiado lejos de mi.	Otro (dejar comentario)							Otro (dejar comentario)						Si, me gustaría ser un donador frecuente (1 vez al año)	Secundaria	Otro (dejar comentario)
08/27/2020 20:27:49	Mujer	menos de 18	Guatemala	No	No he donado antes				No he donado antes			Si	No	Mas publicidad	Otro (dejar comentario)							Otro (dejar comentario)						Si, me gustaría ser un donador frecuente (1 vez al año)	Primaria	Otro (dejar comentario)
08/27/2020 20:28:06	Mujer	40-49	Guatemala	Si	Done a un familiar/amigo/referido				Done a un familiar/amigo/referido			Si	No	Ayudar a salvar vidas es suficiente pero a veces no me han dejado x tatuajes y anemia	Otro (dejar comentario)							Otro (dejar comentario)						Si, me gustaría ser un donador frecuente (1 vez al año)	Maestría	Otro (dejar comentario)
08/27/2020 20:28:16	Hombre	19-29	Guatemala	Si	Done a un familiar/amigo/referido	Done en una Jornada de donación de Cruz Roja	Done en una Jornadas DonaGuate		Done a un familiar/amigo/referido	Done en una Jornada de donación de Cruz Roja	Done en una Jornadas DonaGuate	Si	No	Disponibilidad del lugar para donar	Ya he donado antes							Ya he donado antes						Si, me gustaría ser un donador frecuente (1 vez al año)	Licenciatura	Ya he donado antes
08/27/2020 20:28:31	Mujer	60+	Guatemala	Si	Done a un familiar/amigo/referido				Done a un familiar/amigo/referido			Si	No	Lugar adecuado de fácil acceso con higiene	Ya he donado antes							Ya he donado antes						No estoy interesado en donar sangre	Licenciatura	Ya he donado antes
08/27/2020 20:28:37	Mujer	30-39	Guatemala	Si	Done a un familiar/amigo/referido				Done a un familiar/amigo/referido			Si	No	Que sea en un lugar céntrico, limpio y seguro	Ya he donado antes							Ya he donado antes						Si, me gustaría ser un donador frecuente (1 vez al año)	Maestría	Ya he donado antes
08/27/2020 20:28:52	Hombre	19-29	Guatemala	Si	Otros (favor especificar en comentarios)				Otros (favor especificar en comentarios)			No	No	Mas accesibilidad, y talves planearlo con tiempo.	Ya he donado antes							Ya he donado antes						Si, me gustaría ser un donador frecuente (1 vez al año)	Licenciatura	Ya he donado antes
08/27/2020 20:28:53	Hombre	30-39	Guatemala	Si	Done a un familiar/amigo/referido				Done a un familiar/amigo/referido			Si	No	Asegurar condiciones sanitarias e higiénicas adecuadas	Otro (dejar comentario)							Otro (dejar comentario)						Si, pero solo en emergencias sin importar el receptor	Maestría	Otro (dejar comentario)
08/27/2020 20:29:22	Mujer	30-39	Guatemala	Si	Done a un familiar/amigo/referido				Done a un familiar/amigo/referido			Si	No	Salvar vidas	Ya he donado antes							Ya he donado antes						Si, me gustaría ser un donador frecuente (1 vez al año)	Maestría	Ya he donado antes
08/27/2020 20:29:44	Hombre	50-59	Guatemala	No	No he donado antes				No he donado antes			Si	No	poder saber que soy apto para donar.	Otro (dejar comentario)							Otro (dejar comentario)						No estoy interesado en donar sangre	Licenciatura	Otro (dejar comentario)
08/27/2020 20:29:51	Mujer	30-39	Guatemala	No	No he donado antes				No he donado antes			Si	No	Lugar accesible con Parqueo.	Otro (dejar comentario)							Otro (dejar comentario)						Si, me gustaría ser un donador frecuente (1 vez al año)	Licenciatura	Otro (dejar comentario)
08/27/2020 20:30:14	Hombre	19-29	Guatemala	Si	Done en una Jornada de donación de Cruz Roja	Done en una Jornadas DonaGuate			Done en una Jornada de donación de Cruz Roja	Done en una Jornadas DonaGuate		Si	No	Rapidez de proceso	Ya he donado antes							Ya he donado antes						Si, me gustaría ser un donador frecuente (1 vez al año)	Licenciatura	Ya he donado antes
08/27/2020 20:30:22	Mujer	19-29	Guatemala	No	No he donado antes				No he donado antes			Si	No	Situaciones de emergencia	No puedo donar por razones médicas	No se me había ocurrido antes						No puedo donar por razones médicas	No se me había ocurrido antes					Si, pero solo en emergencias sin importar el receptor	Licenciatura	No puedo donar por razones médicas	No se me había ocurrido antes
08/27/2020 20:30:24	Hombre	19-29	Guatemala	Si	Done en una Jornada de donación de Cruz Roja				Done en una Jornada de donación de Cruz Roja			Si	Si	Acceso	Ya he donado antes							Ya he donado antes						Si, pero solo en emergencias de familiares, amigos y conocidos	Licenciatura	Ya he donado antes
08/27/2020 20:30:24	Hombre	50-59	Guatemala	No	No he donado antes				No he donado antes			Si	Si	Instalaciones adecuadas y personal con experiencia	Solo donaría si es para alguien conocido							Solo donaría si es para alguien conocido						Si, pero solo en emergencias de familiares, amigos y conocidos	Licenciatura	Solo donaría si es para alguien conocido
08/27/2020 20:30:35	Mujer	menos de 18	Guatemala	No	No he donado antes				No he donado antes			No	Si	Una emergencia de un familiar o amigo.	No se me había ocurrido antes							No se me había ocurrido antes						Si, pero solo en emergencias de familiares, amigos y conocidos	Secundaria	No se me había ocurrido antes
08/27/2020 20:30:53	Mujer	30-39	Guatemala	Si	Otros (favor especificar en comentarios)				Otros (favor especificar en comentarios)			Si	No	Que fuera A domicilio	Ya he donado antes							Ya he donado antes						No estoy interesado en donar sangre	Maestría	Ya he donado antes
08/27/2020 20:31:20	Hombre	50-59	Guatemala	Si	Done a un familiar/amigo/referido	Done en una Jornada de donación de Cruz Roja			Done a un familiar/amigo/referido	Done en una Jornada de donación de Cruz Roja		Si	No	solidaridad	Ya he donado antes							Ya he donado antes						Si, me gustaría ser un donador frecuente (1 vez al año)	Maestría	Ya he donado antes
08/27/2020 20:31:33	Hombre	menos de 18	Guatemala	No	No he donado antes				No he donado antes			No	No	Ya estoy dispuesto a donar sangre!	No se me había ocurrido antes	Otro (dejar comentario)						No se me había ocurrido antes	Otro (dejar comentario)					Si, me gustaría ser un donador frecuente (1 vez al año)	Primaria	No se me había ocurrido antes	Otro (dejar comentario)
08/27/2020 20:31:53	Mujer	50-59	Guatemala	Si	Done a un familiar/amigo/referido				Done a un familiar/amigo/referido			Si	No	Facilidad para hacerlo	Ya he donado antes							Ya he donado antes						Si, me gustaría ser un donador frecuente (1 vez al año)	Secundaria	Ya he donado antes
08/27/2020 20:32:20	Mujer	30-39	Guatemala	No	No he donado antes				No he donado antes			No	No	Fácil acceso y confianza en las instalaciones y personal.	Otro (dejar comentario)							Otro (dejar comentario)						Si, me gustaría ser un donador frecuente (1 vez al año)	Maestría	Otro (dejar comentario)
08/27/2020 20:32:24	Mujer	19-29	Guatemala	No	No he donado antes				No he donado antes			Si	Si	Que hubieran varios lugares donde donar.	Otro (dejar comentario)							Otro (dejar comentario)						Si, me gustaría ser un donador frecuente (1 vez al año)	Secundaria	Otro (dejar comentario)
08/27/2020 20:32:36	Mujer	40-49	Guatemala	No	No he donado antes				No he donado antes			Si	No	No puedo por razones médicas	No puedo donar por razones médicas							No puedo donar por razones médicas						No estoy interesado en donar sangre	Maestría	No puedo donar por razones médicas
08/27/2020 20:32:44	Mujer	19-29	Guatemala	Si	Done en una Jornada de donación de Cruz Roja				Done en una Jornada de donación de Cruz Roja			Si	No	Proceso rápido (no largas filas )	Ya he donado antes							Ya he donado antes						Si, pero solo en emergencias sin importar el receptor	Maestría	Ya he donado antes
08/27/2020 20:33:04	Hombre	50-59	Quetzaltenango	Si	Otros (favor especificar en comentarios)				Otros (favor especificar en comentarios)			Si	No	Ya lo he hecho antes pero tampoco me motiva.	Ya he donado antes							Ya he donado antes						No estoy interesado en donar sangre	Doctorado	Ya he donado antes
08/27/2020 20:33:07	Mujer	40-49	Guatemala	Si	Done a un familiar/amigo/referido				Done a un familiar/amigo/referido			Si	No	que el lugar sea seguro	Ya he donado antes							Ya he donado antes						Si, me gustaría ser un donador frecuente (1 vez al año)	Licenciatura	Ya he donado antes
08/27/2020 20:33:19	Hombre	50-59	Guatemala	No	No he donado antes				No he donado antes			Si	No	No puedo por razones medicas	No puedo donar por razones médicas							No puedo donar por razones médicas						Si, pero solo en emergencias de familiares, amigos y conocidos	Licenciatura	No puedo donar por razones médicas
08/27/2020 20:33:40	Hombre	40-49	Guatemala	No	No he donado antes				No he donado antes			Si	No	.	Solo donaría si es para alguien conocido							Solo donaría si es para alguien conocido						Si, pero solo en emergencias de familiares, amigos y conocidos	Maestría	Solo donaría si es para alguien conocido
08/27/2020 20:34:22	Hombre	50-59	Guatemala	Si	Done a un familiar/amigo/referido				Done a un familiar/amigo/referido			No	No	Invitacion	Ya he donado antes							Ya he donado antes						Si, me gustaría ser un donador frecuente (1 vez al año)	Licenciatura	Ya he donado antes
08/27/2020 20:34:22	Mujer	30-39	Guatemala	No	No he donado antes				No he donado antes			Si	No	Que haya mas acceso a centros de donacion	No puedo donar por razones médicas	Por horario laboral se me complica						No puedo donar por razones médicas	Por horario laboral se me complica					Si, pero solo en emergencias sin importar el receptor	Licenciatura	No puedo donar por razones médicas	Por horario laboral se me complica
08/27/2020 20:34:48	Mujer	30-39	Guatemala	No	No he donado antes				No he donado antes			Si	No	Confiabilidad en el proceso y que me dieran información previa de cómo saber si soy calificada para donar	Me dan miedo las agujas							Me dan miedo las agujas						Si, pero solo en emergencias sin importar el receptor	Licenciatura	Me dan miedo las agujas
08/27/2020 20:34:50	Hombre	19-29	Guatemala	No	No he donado antes				No he donado antes			Si	No	Horarios disponibles e info mas clara respecto a los requisitos.	Me dan miedo las agujas	No confió en la higiene de los lugares para donar	Miedo a infectarme de alguna enfermedad por agujas	Por horario laboral se me complica	Tengo una sangre poco común y prefiero donar solo en emergencia			Me dan miedo las agujas	No confió en la higiene de los lugares para donar	Miedo a infectarme de alguna enfermedad por agujas	Por horario laboral se me complica	Tengo una sangre poco común y prefiero donar solo en emergencia		Si, pero solo en emergencias de familiares, amigos y conocidos	Maestría	Me dan miedo las agujas	No confió en la higiene de los lugares para donar	Miedo a infectarme de alguna enfermedad por agujas	Por horario laboral se me complica	Tengo una sangre poco común y prefiero donar solo en emergencia
08/27/2020 20:34:59	Hombre	19-29	Guatemala	Si	Done a un familiar/amigo/referido				Done a un familiar/amigo/referido			Si	No	Facilidad de acceso a centros de donación	Ya he donado antes							Ya he donado antes						Si, me gustaría ser un donador frecuente (1 vez al año)	Secundaria	Ya he donado antes
08/27/2020 20:35:07	Hombre	menos de 18	Guatemala	No	No he donado antes				No he donado antes			No	No	Mejor higiene en los lugares para donar.	No confió en la higiene de los lugares para donar	Miedo a infectarme de alguna enfermedad por agujas						No confió en la higiene de los lugares para donar	Miedo a infectarme de alguna enfermedad por agujas					Si, me gustaría ser un donador frecuente (1 vez al año)	Secundaria	No confió en la higiene de los lugares para donar	Miedo a infectarme de alguna enfermedad por agujas
08/27/2020 20:35:24	Hombre	19-29	Sacatepéquez	No	No he donado antes				No he donado antes			No	No	Conocer más acerca del tema, justamente como lo dicen al principio, conocer las consecuencias positivas y negativas.	No sé donde puedo donar	No confió en la higiene de los lugares para donar	No confió en el uso de la sangre					No sé donde puedo donar	No confió en la higiene de los lugares para donar	No confió en el uso de la sangre				Si, me gustaría ser un donador frecuente (1 vez al año)	Secundaria	No sé donde puedo donar	No confió en la higiene de los lugares para donar	No confió en el uso de la sangre
08/27/2020 20:35:34	Hombre	40-49	Guatemala	No	No he donado antes				No he donado antes			Si	No	Transparencia de cómo funciona las donaciones y a que pacientes va.	No puedo donar por razones médicas	Solo donaría si es para alguien conocido						No puedo donar por razones médicas	Solo donaría si es para alguien conocido					No estoy interesado en donar sangre	Maestría	No puedo donar por razones médicas	Solo donaría si es para alguien conocido
08/27/2020 20:35:37	Mujer	50-59	Guatemala	Si	Done en una Jornada de donación de Cruz Roja	Otros (favor especificar en comentarios)			Done en una Jornada de donación de Cruz Roja	Otros (favor especificar en comentarios)		Si	No	Motivo	Ya he donado antes							Ya he donado antes						Si, pero solo en emergencias de familiares, amigos y conocidos	Maestría	Ya he donado antes
08/27/2020 20:36:11	Mujer	40-49	Guatemala	No	No he donado antes				No he donado antes			Si	No	No hay necesidad de incentivo, mi problema medico me impide donar	No puedo donar por razones médicas							No puedo donar por razones médicas						Si, me gustaría ser un donador frecuente (1 vez al año)	Secundaria	No puedo donar por razones médicas
08/27/2020 20:36:42	Hombre	40-49	Guatemala	Si	Done a un familiar/amigo/referido				Done a un familiar/amigo/referido			Si	Si	Accesibilidad	Ya he donado antes							Ya he donado antes						Si, me gustaría ser un donador frecuente (1 vez al año)	Doctorado	Ya he donado antes
08/27/2020 20:36:45	Mujer	50-59	Guatemala	Si	Done a un familiar/amigo/referido				Done a un familiar/amigo/referido			Si	No	Apoyar	Ya he donado antes							Ya he donado antes						Si, me gustaría ser un donador frecuente (1 vez al año)	Secundaria	Ya he donado antes
08/27/2020 20:37:12	Mujer	19-29	Guatemala	No	No he donado antes				No he donado antes			Si	No	Conocimiento exacto de los requerimientos. Porque me han dicho que con un peso de menos de 110 y con tatuajes y perforaciones no puedo donar.	Otro (dejar comentario)							Otro (dejar comentario)						Si, me gustaría ser un donador frecuente (1 vez al año)	Licenciatura	Otro (dejar comentario)
08/27/2020 20:37:16	Hombre	40-49	Guatemala	No	No he donado antes				No he donado antes			Si	No	Que sea en tiempo no de oficina	Me dan miedo las agujas							Me dan miedo las agujas						Si, pero solo en emergencias sin importar el receptor	Maestría	Me dan miedo las agujas
08/27/2020 20:37:51	Hombre	50-59	Guatemala	Si	Done a un familiar/amigo/referido				Done a un familiar/amigo/referido			Si	No	El caso	Ya he donado antes							Ya he donado antes						Si, pero solo en emergencias sin importar el receptor	Doctorado	Ya he donado antes
08/27/2020 20:37:52	Hombre	19-29	Guatemala	No	No he donado antes				No he donado antes			No	Si	Conocer más del procedimiento y requerimientos	Me dan miedo los efectos secundarios de donar sangre							Me dan miedo los efectos secundarios de donar sangre						Si, pero solo en emergencias sin importar el receptor	Licenciatura	Me dan miedo los efectos secundarios de donar sangre
08/27/2020 20:37:58	Mujer	30-39	Guatemala	No	No he donado antes				No he donado antes			Si	No	que fuera un lugar cercano a casa	Otro (dejar comentario)							Otro (dejar comentario)						Si, pero solo en emergencias de familiares, amigos y conocidos	Maestría	Otro (dejar comentario)
08/27/2020 20:38:09	Hombre	30-39	Santa Rosa	No	No he donado antes				No he donado antes			Si	No	Horario disponible	Por horario laboral se me complica							Por horario laboral se me complica						Si, me gustaría ser un donador frecuente (1 vez al año)	Licenciatura	Por horario laboral se me complica
08/27/2020 20:38:30	Hombre	50-59	Guatemala	Si	Done a un familiar/amigo/referido				Done a un familiar/amigo/referido			Si	No	Que los lugares donde se dona fueran de una entidad reconocida, con presupuesto para garantizar la higiene y seguridad de los involucrados	Ya he donado antes							Ya he donado antes						Si, me gustaría ser un donador frecuente (1 vez al año)	Maestría	Ya he donado antes
08/27/2020 20:38:33	Hombre	30-39	Guatemala	No	No he donado antes				No he donado antes			No	No	Si fuera conocido mio	No confió en la higiene de los lugares para donar							No confió en la higiene de los lugares para donar						Si, pero solo en emergencias de familiares, amigos y conocidos	Licenciatura	No confió en la higiene de los lugares para donar
08/27/2020 20:38:34	Mujer	60+	Guatemala	Si	Done a un familiar/amigo/referido				Done a un familiar/amigo/referido			No	No	Indicaciones de donde se puede hacer	Ya he donado antes							Ya he donado antes						Si, me gustaría ser un donador frecuente (1 vez al año)	Licenciatura	Ya he donado antes
08/27/2020 20:38:36	Hombre	menos de 18	Guatemala	No	No he donado antes				No he donado antes			No	No	No creo de que tenga suficiente experiencia para responder esto ya que nunca lo e considerado como algo que puedo hacer ahora	No se me había ocurrido antes	Otro (dejar comentario)						No se me había ocurrido antes	Otro (dejar comentario)					Si, me gustaría ser un donador frecuente (1 vez al año)	Primaria	No se me había ocurrido antes	Otro (dejar comentario)
08/27/2020 20:39:03	Hombre	30-39	Guatemala	Si	Done a un familiar/amigo/referido				Done a un familiar/amigo/referido			Si	No	Me sirve también de control para ver que todo vaya bien conmigo	Ya he donado antes							Ya he donado antes						Si, me gustaría ser un donador frecuente (1 vez al año)	Maestría	Ya he donado antes
08/27/2020 20:39:07	Mujer	30-39	Guatemala	No	No he donado antes				No he donado antes			Si	No	Horarios y lugares para donación	Solo donaría si es para alguien conocido	Por horario laboral se me complica						Solo donaría si es para alguien conocido	Por horario laboral se me complica					Si, pero solo en emergencias sin importar el receptor	Licenciatura	Solo donaría si es para alguien conocido	Por horario laboral se me complica
08/27/2020 20:39:17	Mujer	60+	Guatemala	Si	Done a un familiar/amigo/referido	Done en una Jornada de donación de Cruz Roja	Otros (favor especificar en comentarios)		Done a un familiar/amigo/referido	Done en una Jornada de donación de Cruz Roja	Otros (favor especificar en comentarios)	Si	No	Si quiero donar sangre , pero sufrí de cancer y ya no soy apta para la donación	Ya he donado antes							Ya he donado antes						Si, me gustaría ser un donador frecuente (1 vez al año)	Licenciatura	Ya he donado antes
08/27/2020 20:39:24	Mujer	40-49	Guatemala	No	No he donado antes				No he donado antes			Si	No	Pues que pudiera hacerlo. Pero por peso nunca paso	Otro (dejar comentario)							Otro (dejar comentario)						Si, me gustaría ser un donador frecuente (1 vez al año)	Maestría	Otro (dejar comentario)
08/27/2020 20:39:54	Hombre	19-29	Guatemala	No	No he donado antes				No he donado antes			No	No	Saber que se le dará el mejor uso	Por horario laboral se me complica	No se me había ocurrido antes						Por horario laboral se me complica	No se me había ocurrido antes					Si, pero solo en emergencias sin importar el receptor	Secundaria	Por horario laboral se me complica	No se me había ocurrido antes
08/27/2020 20:40:26	Mujer	60+	Guatemala	Si	Done a un familiar/amigo/referido				Done a un familiar/amigo/referido			Si	No	Por la edad ya no puedo donar	Otro (dejar comentario)							Otro (dejar comentario)						No estoy interesado en donar sangre	Secundaria	Otro (dejar comentario)
08/27/2020 20:40:55	Mujer	50-59	Guatemala	Si	Done a un familiar/amigo/referido				Done a un familiar/amigo/referido			Si	No	La seguridad del laboratorio	Ya he donado antes							Ya he donado antes						Si, pero solo en emergencias sin importar el receptor	Maestría	Ya he donado antes
08/27/2020 20:41:07	Mujer	30-39	Sacatepéquez	Si	Otros (favor especificar en comentarios)				Otros (favor especificar en comentarios)			No	No	Que fuera rápido, practico y un lugar céntrico	Ya he donado antes							Ya he donado antes						Si, me gustaría ser un donador frecuente (1 vez al año)	Licenciatura	Ya he donado antes
08/27/2020 20:41:11	Hombre	60+	Guatemala	Si	Done a un familiar/amigo/referido	Otros (favor especificar en comentarios)			Done a un familiar/amigo/referido	Otros (favor especificar en comentarios)		Si	No	Conocer las necesidades y beneficios.	Ya he donado antes	No puedo donar por razones médicas						Ya he donado antes	No puedo donar por razones médicas					Si, pero solo en emergencias de familiares, amigos y conocidos	Doctorado	Ya he donado antes	No puedo donar por razones médicas
08/27/2020 20:41:26	Mujer	40-49	Guatemala	Si	Done a un familiar/amigo/referido				Done a un familiar/amigo/referido			Si	Si	Estar en buena condición física	Ya he donado antes							Ya he donado antes						Si, pero solo en emergencias de familiares, amigos y conocidos	Licenciatura	Ya he donado antes
08/27/2020 20:41:33	Mujer	19-29	Guatemala	No	No he donado antes				No he donado antes			Si	No	Cualquier motivo, siempre he querido hacerlo.	Otro (dejar comentario)							Otro (dejar comentario)						Si, pero solo en emergencias sin importar el receptor	Licenciatura	Otro (dejar comentario)
08/27/2020 20:41:37	Hombre	50-59	Guatemala	Si	Done a un familiar/amigo/referido				Done a un familiar/amigo/referido			No	Si	Salvar vida	Ya he donado antes							Ya he donado antes						Si, pero solo en emergencias de familiares, amigos y conocidos	Licenciatura	Ya he donado antes
08/27/2020 20:41:46	Mujer	19-29	Guatemala	Si	Done a un familiar/amigo/referido				Done a un familiar/amigo/referido			Si	No	Saber que es seguro y no complicado	Ya he donado antes	No confió en la higiene de los lugares para donar						Ya he donado antes	No confió en la higiene de los lugares para donar					Si, pero solo en emergencias de familiares, amigos y conocidos	Maestría	Ya he donado antes	No confió en la higiene de los lugares para donar
08/27/2020 20:41:52	Mujer	30-39	Guatemala	Si	Done a un familiar/amigo/referido				Done a un familiar/amigo/referido			Si	No	el poder ayudar a salvar una vida	Ya he donado antes							Ya he donado antes						Si, me gustaría ser un donador frecuente (1 vez al año)	Licenciatura	Ya he donado antes
08/27/2020 20:41:55	Hombre	30-39	Guatemala	Si	Done a un familiar/amigo/referido				Done a un familiar/amigo/referido			Si	No	Ser voluntario de un centro asistencial para ver las nesecidades de las personas.	Ya he donado antes							Ya he donado antes						Si, me gustaría ser un donador frecuente (1 vez al año)	Secundaria	Ya he donado antes
08/27/2020 20:42:09	Mujer	30-39	Guatemala	Si	Done a un familiar/amigo/referido				Done a un familiar/amigo/referido			No	No	algun lugar cercano donde vivo	Ya he donado antes							Ya he donado antes						Si, me gustaría ser un donador frecuente (1 vez al año)	Licenciatura	Ya he donado antes
08/27/2020 20:42:23	Hombre	40-49	Guatemala	Si	Done a un familiar/amigo/referido				Done a un familiar/amigo/referido			Si	No	Nada	Ya he donado antes							Ya he donado antes						No estoy interesado en donar sangre	Maestría	Ya he donado antes
08/27/2020 20:42:28	Hombre	19-29	Guatemala	Si	Done a un familiar/amigo/referido				Done a un familiar/amigo/referido			No	No	Unidades móviles en universidades	Ya he donado antes	Me dan miedo las agujas						Ya he donado antes	Me dan miedo las agujas					Si, pero solo en emergencias sin importar el receptor	Licenciatura	Ya he donado antes	Me dan miedo las agujas
08/27/2020 20:42:42	Mujer	40-49	Guatemala	Si	No he donado antes				No he donado antes			Si	Si	Siempre he querido pero no me salen los suficientes glóbulos rojos para donar	No puedo donar por razones médicas							No puedo donar por razones médicas						Si, pero solo en emergencias sin importar el receptor	Maestría	No puedo donar por razones médicas
08/27/2020 20:43:51	Mujer	30-39	Guatemala	No	No he donado antes				No he donado antes			Si	No	No me gusta sentir el miedo al pinchazo y agujas. Pero si no le pongo atención a eso sería más fácil que yo donará sangre.	Me dan miedo las agujas	No se me había ocurrido antes						Me dan miedo las agujas	No se me había ocurrido antes					No estoy interesado en donar sangre	Licenciatura	Me dan miedo las agujas	No se me había ocurrido antes
08/27/2020 20:43:53	Mujer	19-29	Guatemala	No	No he donado antes				No he donado antes			Si	No	Me gustaría donar sangre, pero por mi condición médica no puedo	No puedo donar por razones médicas							No puedo donar por razones médicas						Si, me gustaría ser un donador frecuente (1 vez al año)	Licenciatura	No puedo donar por razones médicas
08/27/2020 20:43:53	Mujer	30-39	Guatemala	No	No he donado antes				No he donado antes			No	Si	Educacion	Me dan miedo los efectos secundarios de donar sangre	Solo donaría si es para alguien conocido	Miedo a infectarme de alguna enfermedad por agujas					Me dan miedo los efectos secundarios de donar sangre	Solo donaría si es para alguien conocido	Miedo a infectarme de alguna enfermedad por agujas				No estoy interesado en donar sangre	Maestría	Me dan miedo los efectos secundarios de donar sangre	Solo donaría si es para alguien conocido	Miedo a infectarme de alguna enfermedad por agujas
08/27/2020 20:44:11	Hombre	30-39	Guatemala	Si	Done a un familiar/amigo/referido				Done a un familiar/amigo/referido			Si	No	Una emergencia	Ya he donado antes							Ya he donado antes						Si, pero solo en emergencias de familiares, amigos y conocidos	Maestría	Ya he donado antes
08/27/2020 20:44:41	Hombre	50-59	Guatemala	No	No he donado antes				No he donado antes			No	No	Saber más acerca de la donacion	Otro (dejar comentario)							Otro (dejar comentario)						No estoy interesado en donar sangre	Maestría	Otro (dejar comentario)
08/27/2020 20:44:45	Mujer	40-49	Guatemala	Si	Done a un familiar/amigo/referido				Done a un familiar/amigo/referido			Si	Si	Que lo necesite alguien cercano	Ya he donado antes							Ya he donado antes						Si, pero solo en emergencias de familiares, amigos y conocidos	Maestría	Ya he donado antes
08/27/2020 20:44:47	Mujer	60+	Guatemala	Si	Done a un familiar/amigo/referido				Done a un familiar/amigo/referido			Si	No	Ya no tengo edad.	Ya he donado antes							Ya he donado antes						Si, pero solo en emergencias sin importar el receptor	Secundaria	Ya he donado antes
08/27/2020 20:44:49	Hombre	19-29	Guatemala	Si	Done a un familiar/amigo/referido				Done a un familiar/amigo/referido			Si	No	Perderle el miedo.	Ya he donado antes							Ya he donado antes						Si, pero solo en emergencias de familiares, amigos y conocidos	Maestría	Ya he donado antes
08/27/2020 20:44:59	Mujer	60+	Guatemala	Si	Done a un familiar/amigo/referido				Done a un familiar/amigo/referido			Si	No	Salvar una vida	Ya he donado antes							Ya he donado antes						Si, me gustaría ser un donador frecuente (1 vez al año)	Maestría	Ya he donado antes
08/27/2020 20:45:12	Mujer	40-49	Guatemala	Si	Done a un familiar/amigo/referido	Otros (favor especificar en comentarios)			Done a un familiar/amigo/referido	Otros (favor especificar en comentarios)		Si	No	Saber que se aceptaría. Demasiadas veces llego y me dicen que por tener asthma- a oesar de que esta super bien controlado y mi doctor esta de acuerdo en que se podría. no puedo. Soy O negativo y se que sería útil pero siguen usando criterios desactualizados para negar la donación	Ya he donado antes	Otro (dejar comentario)						Ya he donado antes	Otro (dejar comentario)					Si, me gustaría ser un donador frecuente (1 vez al año)	Maestría	Ya he donado antes	Otro (dejar comentario)
08/27/2020 20:45:26	Hombre	19-29	Guatemala	No	No he donado antes				No he donado antes			No	No	Saber que la sangre puede servirle a alguien que lo necesite.	No puedo donar por razones médicas							No puedo donar por razones médicas						Si, me gustaría ser un donador frecuente (1 vez al año)	Secundaria	No puedo donar por razones médicas
08/27/2020 20:45:28	Mujer	60+	Sacatepéquez	No	No he donado antes				No he donado antes			Si	No	4 no puedo donar sangre x razones medicas	No puedo donar por razones médicas							No puedo donar por razones médicas						No estoy interesado en donar sangre	Licenciatura	No puedo donar por razones médicas
08/27/2020 20:45:51	Hombre	19-29	Guatemala	Si	Done a un familiar/amigo/referido				Done a un familiar/amigo/referido			Si	No	Algún centro cerca de mi casa	Ya he donado antes							Ya he donado antes						Si, me gustaría ser un donador frecuente (1 vez al año)	Licenciatura	Ya he donado antes
08/27/2020 20:46:01	Mujer	30-39	Guatemala	Si	Done a un familiar/amigo/referido				Done a un familiar/amigo/referido			No	No	No	Ya he donado antes	Me dan miedo los efectos secundarios de donar sangre						Ya he donado antes	Me dan miedo los efectos secundarios de donar sangre					No estoy interesado en donar sangre	Secundaria	Ya he donado antes	Me dan miedo los efectos secundarios de donar sangre
08/27/2020 20:46:11	Mujer	30-39	Guatemala	Si	Done a un familiar/amigo/referido	Done en una Jornadas DonaGuate			Done a un familiar/amigo/referido	Done en una Jornadas DonaGuate		Si	No	Altruismo	Ya he donado antes							Ya he donado antes						Si, me gustaría ser un donador frecuente (1 vez al año)	Licenciatura	Ya he donado antes
08/27/2020 20:46:21	Mujer	50-59	Guatemala	No	No he donado antes				No he donado antes			Si	No	Que haya más acceso a los lugares de donación, buenos horarios y parqueo! Esto es de lo que más se queja la gente cuando se necesita donar!	No puedo donar por razones médicas							No puedo donar por razones médicas						Si, pero solo en emergencias sin importar el receptor	Secundaria	No puedo donar por razones médicas
08/27/2020 20:46:52	Hombre	19-29	Guatemala	No	No he donado antes				No he donado antes			Si	No	Que me quitaran el miedo	Me dan miedo las agujas	Solo donaría si es para alguien conocido						Me dan miedo las agujas	Solo donaría si es para alguien conocido					Si, pero solo en emergencias de familiares, amigos y conocidos	Licenciatura	Me dan miedo las agujas	Solo donaría si es para alguien conocido
08/27/2020 20:47:03	Mujer	40-49	Guatemala	Si	Done a un familiar/amigo/referido				Done a un familiar/amigo/referido			Si	No	No puedo donar sangre pues tomo medicamento para el corazón	No puedo donar por razones médicas							No puedo donar por razones médicas						No estoy interesado en donar sangre	Licenciatura	No puedo donar por razones médicas
08/27/2020 20:47:24	Mujer	30-39	Guatemala	Si	Done a un familiar/amigo/referido	Done en una Jornada de donación de Cruz Roja			Done a un familiar/amigo/referido	Done en una Jornada de donación de Cruz Roja		No	No	Que hayan jornadas cerca de donde me movilizo y que haya flexibilidad de horario	Ya he donado antes							Ya he donado antes						Si, me gustaría ser un donador frecuente (1 vez al año)	Maestría	Ya he donado antes
08/27/2020 20:47:41	Hombre	60+	Guatemala	Si	Done a un familiar/amigo/referido				Done a un familiar/amigo/referido			Si	No	-	No puedo donar por razones médicas							No puedo donar por razones médicas						No estoy interesado en donar sangre	Licenciatura	No puedo donar por razones médicas
08/27/2020 20:47:52	Mujer	19-29	Guatemala	Si	Done en una Jornada de donación de Cruz Roja				Done en una Jornada de donación de Cruz Roja			Si	No	Jornadas	Ya he donado antes							Ya he donado antes						Si, me gustaría ser un donador frecuente (1 vez al año)	Licenciatura	Ya he donado antes
08/27/2020 20:48:00	Hombre	30-39	Guatemala	No	No he donado antes				No he donado antes			Si	No	Que el banco de sangre me de prioridad si soy yo/familiar que necesita.	No puedo donar por razones médicas							No puedo donar por razones médicas						No estoy interesado en donar sangre	Maestría	No puedo donar por razones médicas
08/27/2020 20:48:27	Hombre	19-29	Guatemala	No	No he donado antes				No he donado antes			Si	Si	Un lugar formal para donar sangre como un hospital y no unidades móviles.	No confió en la higiene de los lugares para donar	Solo donaría si es para alguien conocido	Los centros de donación me queda muy lejos	Tengo una sangre poco común y prefiero donar solo en emergencia				No confió en la higiene de los lugares para donar	Solo donaría si es para alguien conocido	Los centros de donación me queda muy lejos	Tengo una sangre poco común y prefiero donar solo en emergencia			Si, pero solo en emergencias de familiares, amigos y conocidos	Licenciatura	No confió en la higiene de los lugares para donar	Solo donaría si es para alguien conocido	Los centros de donación me queda muy lejos	Tengo una sangre poco común y prefiero donar solo en emergencia
08/27/2020 20:48:53	Hombre	19-29	Guatemala	No	No he donado antes				No he donado antes			No	Si	Apoyo para relajarme al momento de hacerlo	Me dan miedo las agujas	Solo donaría si es para alguien conocido						Me dan miedo las agujas	Solo donaría si es para alguien conocido					Si, pero solo en emergencias de familiares, amigos y conocidos	Maestría	Me dan miedo las agujas	Solo donaría si es para alguien conocido
08/27/2020 20:48:54	Mujer	19-29	Guatemala	No	No he donado antes				No he donado antes			Si	No	Saber la necesidad que hay y los beneficios para mi país	Me dan miedo los efectos secundarios de donar sangre	Por horario laboral se me complica	Otro (dejar comentario)					Me dan miedo los efectos secundarios de donar sangre	Por horario laboral se me complica	Otro (dejar comentario)				Si, me gustaría ser un donador frecuente (1 vez al año)	Licenciatura	Me dan miedo los efectos secundarios de donar sangre	Por horario laboral se me complica	Otro (dejar comentario)
08/27/2020 20:49:06	Hombre	50-59	Chimaltenango	Si	Done a un familiar/amigo/referido	Done en una Jornada de donación de Cruz Roja			Done a un familiar/amigo/referido	Done en una Jornada de donación de Cruz Roja		Si	No	Q fuéramos varios. Algún conocido	Por horario laboral se me complica	No se me había ocurrido antes						Por horario laboral se me complica	No se me había ocurrido antes					Si, pero solo en emergencias sin importar el receptor	Doctorado	Por horario laboral se me complica	No se me había ocurrido antes
08/27/2020 20:49:17	Hombre	19-29	Guatemala	No	No he donado antes				No he donado antes			Si	No	Que hiciera mas jornadas de donacion	No se me había ocurrido antes							No se me había ocurrido antes						Si, pero solo en emergencias de familiares, amigos y conocidos	Licenciatura	No se me había ocurrido antes
08/27/2020 20:49:25	Mujer	40-49	Guatemala	No	No he donado antes				No he donado antes			Si	Si	Horario mas flexible. No lugar lejano. Sin tanto papeleo ni tiempo	Solo donaría si es para alguien conocido	Por horario laboral se me complica						Solo donaría si es para alguien conocido	Por horario laboral se me complica					Si, pero solo en emergencias de familiares, amigos y conocidos	Licenciatura	Solo donaría si es para alguien conocido	Por horario laboral se me complica
08/27/2020 20:49:29	Hombre	19-29	Guatemala	No	No he donado antes				No he donado antes			Si	No	Quizá que un amigo o conocido me llevara	Otro (dejar comentario)							Otro (dejar comentario)						Si, pero solo en emergencias sin importar el receptor	Maestría	Otro (dejar comentario)
08/27/2020 20:49:33	Mujer	19-29	Guatemala	No	No he donado antes				No he donado antes			No	No	Lugares cerca para donar	No sé donde puedo donar	Solo donaría si es para alguien conocido						No sé donde puedo donar	Solo donaría si es para alguien conocido					Si, me gustaría ser un donador frecuente (1 vez al año)	Licenciatura	No sé donde puedo donar	Solo donaría si es para alguien conocido
08/27/2020 20:50:03	Mujer	50-59	Guatemala	Si	Done a un familiar/amigo/referido				Done a un familiar/amigo/referido			No	No	Saber que va a ayudar y es seguro	Me dan miedo las agujas							Me dan miedo las agujas						Si, pero solo en emergencias de familiares, amigos y conocidos	Maestría	Me dan miedo las agujas
08/27/2020 20:50:22	Hombre	30-39	Guatemala	No	No he donado antes				No he donado antes			Si	Si	Conocer más los horarios de atención de los centros de donación.	No puedo donar por razones médicas	Solo donaría si es para alguien conocido						No puedo donar por razones médicas	Solo donaría si es para alguien conocido					Si, pero solo en emergencias de familiares, amigos y conocidos	Licenciatura	No puedo donar por razones médicas	Solo donaría si es para alguien conocido
08/27/2020 20:50:24	Mujer	30-39	Guatemala	Si	Otros (favor especificar en comentarios)				Otros (favor especificar en comentarios)			Si	No	Mi familia	Ya he donado antes							Ya he donado antes						Si, me gustaría ser un donador frecuente (1 vez al año)	Maestría	Ya he donado antes
08/27/2020 20:50:35	Mujer	30-39	Alta Verapaz	Si	Done en una Jornada de donación de Cruz Roja				Done en una Jornada de donación de Cruz Roja			Si	No	Armarme de valor 🙈	Ya he donado antes	Me dan miedo los efectos secundarios de donar sangre						Ya he donado antes	Me dan miedo los efectos secundarios de donar sangre					Si, pero solo en emergencias sin importar el receptor	Licenciatura	Ya he donado antes	Me dan miedo los efectos secundarios de donar sangre
08/27/2020 20:51:11	Mujer	30-39	Guatemala	No	No he donado antes				No he donado antes			No	Si	No tengo en mente una respuesta	No puedo donar por razones médicas	Solo donaría si es para alguien conocido	Miedo a infectarme de alguna enfermedad por agujas	Tengo una sangre poco común y prefiero donar solo en emergencia				No puedo donar por razones médicas	Solo donaría si es para alguien conocido	Miedo a infectarme de alguna enfermedad por agujas	Tengo una sangre poco común y prefiero donar solo en emergencia			Si, pero solo en emergencias de familiares, amigos y conocidos	Licenciatura	No puedo donar por razones médicas	Solo donaría si es para alguien conocido	Miedo a infectarme de alguna enfermedad por agujas	Tengo una sangre poco común y prefiero donar solo en emergencia
08/27/2020 20:51:29	Mujer	60+	Guatemala	No	No he donado antes				No he donado antes			Si	No	Saber en quién o para que fue utizada	No puedo donar por razones médicas							No puedo donar por razones médicas						Si, me gustaría ser un donador frecuente (1 vez al año)	Secundaria	No puedo donar por razones médicas
08/27/2020 20:51:41	Mujer	30-39	Guatemala	No	No he donado antes				No he donado antes			Si	No	Un familiar o amigo necesitado.	No puedo donar por razones médicas							No puedo donar por razones médicas						Si, me gustaría ser un donador frecuente (1 vez al año)	Maestría	No puedo donar por razones médicas
08/27/2020 20:51:49	Mujer	40-49	Guatemala	Si	Done a un familiar/amigo/referido				Done a un familiar/amigo/referido			Si	No	Ayudar alguien mas	Ya he donado antes							Ya he donado antes						Si, me gustaría ser un donador frecuente (1 vez al año)	Secundaria	Ya he donado antes
08/27/2020 20:51:50	Hombre	19-29	Sacatepéquez	No	No he donado antes				No he donado antes			Si	No	Una mejor campaña de donación	Me dan miedo los efectos secundarios de donar sangre	Solo donaría si es para alguien conocido						Me dan miedo los efectos secundarios de donar sangre	Solo donaría si es para alguien conocido					Si, pero solo en emergencias sin importar el receptor	Licenciatura	Me dan miedo los efectos secundarios de donar sangre	Solo donaría si es para alguien conocido
08/27/2020 20:52:03	Hombre	19-29	Guatemala	Si	Done a un familiar/amigo/referido	Done en una Jornadas DonaGuate			Done a un familiar/amigo/referido	Done en una Jornadas DonaGuate		Si	No	Por necesidad de mis familiares	Solo donaría si es para alguien conocido							Solo donaría si es para alguien conocido						Si, pero solo en emergencias de familiares, amigos y conocidos	Licenciatura	Solo donaría si es para alguien conocido
08/27/2020 20:52:11	Hombre	30-39	Guatemala	Si	Done a un familiar/amigo/referido	Done en una Jornada de donación de Cruz Roja			Done a un familiar/amigo/referido	Done en una Jornada de donación de Cruz Roja		Si	No	La urgencia para salvar una vida	Otro (dejar comentario)							Otro (dejar comentario)						Si, pero solo en emergencias de familiares, amigos y conocidos	Licenciatura	Otro (dejar comentario)
08/27/2020 20:52:12	Mujer	19-29	Guatemala	Si	Done a un familiar/amigo/referido	Done en una Jornada de donación de Cruz Roja			Done a un familiar/amigo/referido	Done en una Jornada de donación de Cruz Roja		Si	No	Acessibilidad	Ya he donado antes							Ya he donado antes						Si, me gustaría ser un donador frecuente (1 vez al año)	Maestría	Ya he donado antes
08/27/2020 20:52:26	Hombre	60+	Alta Verapaz	Si	Done a un familiar/amigo/referido	Done en una Jornada de donación de Cruz Roja			Done a un familiar/amigo/referido	Done en una Jornada de donación de Cruz Roja		Si	No	Favorecer la donación en mayores de 60 años. No entiendo por qué eso no es posible.	Ya he donado antes							Ya he donado antes						Si, me gustaría ser un donador frecuente (1 vez al año)	Maestría	Ya he donado antes
08/27/2020 20:52:40	Mujer	40-49	Guatemala	Si	Done a un familiar/amigo/referido				Done a un familiar/amigo/referido			Si	No	Dar vida	Ya he donado antes							Ya he donado antes						Si, me gustaría ser un donador frecuente (1 vez al año)	Licenciatura	Ya he donado antes
08/27/2020 20:53:08	Hombre	19-29	Guatemala	Si	Done a un familiar/amigo/referido				Done a un familiar/amigo/referido			No	No	Más información y acceso	Me dan miedo las agujas	No sé donde puedo donar	Solo donaría si es para alguien conocido	Otro (dejar comentario)				Me dan miedo las agujas	No sé donde puedo donar	Solo donaría si es para alguien conocido	Otro (dejar comentario)			Si, me gustaría ser un donador frecuente (1 vez al año)	Licenciatura	Me dan miedo las agujas	No sé donde puedo donar	Solo donaría si es para alguien conocido	Otro (dejar comentario)
08/27/2020 20:53:21	Hombre	19-29	Guatemala	No	No he donado antes				No he donado antes			No	No	Saber que alguien la necesita y puedo ayudar	Solo donaría si es para alguien conocido	No se me había ocurrido antes						Solo donaría si es para alguien conocido	No se me había ocurrido antes					Si, pero solo en emergencias de familiares, amigos y conocidos	Maestría	Solo donaría si es para alguien conocido	No se me había ocurrido antes
08/27/2020 20:54:07	Mujer	30-39	Guatemala	Si	Done en una Jornada de donación de Cruz Roja				Done en una Jornada de donación de Cruz Roja			Si	No	Asegurar que el día q necesite pueda tener acceso a mi sangre	Ya he donado antes							Ya he donado antes						Si, pero solo en emergencias de familiares, amigos y conocidos	Licenciatura	Ya he donado antes
08/27/2020 20:54:32	Mujer	19-29	Guatemala	Si	Done a un familiar/amigo/referido	Done en una Jornada de donación de Cruz Roja			Done a un familiar/amigo/referido	Done en una Jornada de donación de Cruz Roja		Si	No	Que la jornada de donación no me quite mucho tiempo.	Ya he donado antes							Ya he donado antes						Si, me gustaría ser un donador frecuente (1 vez al año)	Licenciatura	Ya he donado antes
08/27/2020 20:54:38	Hombre	40-49	Guatemala	Si	Done a un familiar/amigo/referido				Done a un familiar/amigo/referido			No	No	Ayudar	Ya he donado antes							Ya he donado antes						Si, me gustaría ser un donador frecuente (1 vez al año)	Maestría	Ya he donado antes
08/27/2020 20:54:43	Hombre	19-29	Guatemala	No	No he donado antes				No he donado antes			No	No	Familiar	Solo donaría si es para alguien conocido							Solo donaría si es para alguien conocido						Si, me gustaría ser un donador frecuente (1 vez al año)	Licenciatura	Solo donaría si es para alguien conocido
08/27/2020 20:54:47	Mujer	19-29	Guatemala	Si	Otros (favor especificar en comentarios)				Otros (favor especificar en comentarios)			Si	No	Conocer la historia o a la persona a la que le donaré.	No puedo donar por razones médicas							No puedo donar por razones médicas						Si, me gustaría ser un donador frecuente (1 vez al año)	Licenciatura	No puedo donar por razones médicas
08/27/2020 20:55:10	Mujer	19-29	Guatemala	No	No he donado antes				No he donado antes			Si	No	Mayor disponibilidad de lugares	Otro (dejar comentario)							Otro (dejar comentario)						Si, me gustaría ser un donador frecuente (1 vez al año)	Secundaria	Otro (dejar comentario)
08/27/2020 20:55:33	Hombre	19-29	Guatemala	Si	Done a un familiar/amigo/referido				Done a un familiar/amigo/referido			Si	Si	La satisfacción de ayudar a alguien	Ya he donado antes							Ya he donado antes						Si, me gustaría ser un donador frecuente (1 vez al año)	Licenciatura	Ya he donado antes
08/27/2020 20:55:35	Hombre	40-49	Guatemala	Si	Done a un familiar/amigo/referido	Done en una Jornadas DonaGuate			Done a un familiar/amigo/referido	Done en una Jornadas DonaGuate		Si	No	El saber que estoy haciendo algo por alguien más	Ya he donado antes							Ya he donado antes						Si, pero solo en emergencias sin importar el receptor	Maestría	Ya he donado antes
08/27/2020 20:55:35	Mujer	19-29	Guatemala	Si	Otros (favor especificar en comentarios)				Otros (favor especificar en comentarios)			Si	No	El simple hecho de saber que literalmente salvo una vida me motiva cada vez que dono	Ya he donado antes							Ya he donado antes						Si, me gustaría ser un donador frecuente (1 vez al año)	Secundaria	Ya he donado antes
08/27/2020 20:55:41	Hombre	60+	Guatemala	Si	Done a un familiar/amigo/referido				Done a un familiar/amigo/referido			Si	No	Accesibilidad y seguridad del lugar	Ya he donado antes	No puedo donar por razones médicas						Ya he donado antes	No puedo donar por razones médicas					Si, pero solo en emergencias sin importar el receptor	Maestría	Ya he donado antes	No puedo donar por razones médicas
08/27/2020 20:56:16	Mujer	30-39	Guatemala	No	No he donado antes				No he donado antes			Si	No	N/a	Otro (dejar comentario)							Otro (dejar comentario)						Si, me gustaría ser un donador frecuente (1 vez al año)	Maestría	Otro (dejar comentario)
08/27/2020 20:56:46	Mujer	30-39	Escuintla	No	No he donado antes				No he donado antes			Si	No	Que se pudiera hacer a cualquier hora en los hospitales nacionales	Solo donaría si es para alguien conocido	Por horario laboral se me complica						Solo donaría si es para alguien conocido	Por horario laboral se me complica					Si, me gustaría ser un donador frecuente (1 vez al año)	Maestría	Solo donaría si es para alguien conocido	Por horario laboral se me complica
08/27/2020 20:56:46	Hombre	19-29	Guatemala	No	No he donado antes				No he donado antes			Si	No	Pago por ella	No sé donde puedo donar	Me dan miedo los efectos secundarios de donar sangre	Miedo a infectarme de alguna enfermedad por agujas					No sé donde puedo donar	Me dan miedo los efectos secundarios de donar sangre	Miedo a infectarme de alguna enfermedad por agujas				Si, me gustaría ser un donador frecuente (1 vez al año)	Licenciatura	No sé donde puedo donar	Me dan miedo los efectos secundarios de donar sangre	Miedo a infectarme de alguna enfermedad por agujas
08/27/2020 20:56:48	Mujer	30-39	Guatemala	Si	Otros (favor especificar en comentarios)				Otros (favor especificar en comentarios)			Si	No	Lo haría si es emergencia	Ya he donado antes							Ya he donado antes						Si, pero solo en emergencias sin importar el receptor	Secundaria	Ya he donado antes
08/27/2020 20:57:00	Mujer	30-39	Guatemala	Si	Done a un familiar/amigo/referido	Done en una Jornada de donación de Cruz Roja			Done a un familiar/amigo/referido	Done en una Jornada de donación de Cruz Roja		Si	No	Trato de donar en cada jornada de cruz roja en Hospital Roosevelt	Ya he donado antes							Ya he donado antes						Si, me gustaría ser un donador frecuente (1 vez al año)	Maestría	Ya he donado antes
08/27/2020 20:57:21	Hombre	50-59	Guatemala	Si	Done a un familiar/amigo/referido				Done a un familiar/amigo/referido			Si	No	Que fuera a domicilio u oficina	Ya he donado antes							Ya he donado antes						Si, pero solo en emergencias sin importar el receptor	Maestría	Ya he donado antes
08/27/2020 20:57:24	Mujer	30-39	Guatemala	Si	Done a un familiar/amigo/referido				Done a un familiar/amigo/referido			Si	No	Durante la pandemia, seguridad y limpieza altísima en el lugar	Ya he donado antes							Ya he donado antes						Si, me gustaría ser un donador frecuente (1 vez al año)	Licenciatura	Ya he donado antes
08/27/2020 20:57:31	Mujer	50-59	Guatemala	Si	Done a un familiar/amigo/referido				Done a un familiar/amigo/referido			Si	Si	Que una persona muy cercana la necesite.	Ya he donado antes	Solo donaría si es para alguien conocido						Ya he donado antes	Solo donaría si es para alguien conocido					Si, pero solo en emergencias de familiares, amigos y conocidos	Licenciatura	Ya he donado antes	Solo donaría si es para alguien conocido
08/27/2020 20:58:17	Hombre	19-29	Guatemala	No	No he donado antes				No he donado antes			Si	No	Caso de emergencia	No se me había ocurrido antes							No se me había ocurrido antes						Si, me gustaría ser un donador frecuente (1 vez al año)	Licenciatura	No se me había ocurrido antes
08/27/2020 20:58:25	Mujer	19-29	Guatemala	No	No he donado antes				No he donado antes			Si	No	El lugar donde se pueda ir a donar que sea un lugar confiable y apto para eso. Ir a un hospital no es tan agradable.	Me dan miedo las agujas	No confió en la higiene de los lugares para donar						Me dan miedo las agujas	No confió en la higiene de los lugares para donar					Si, pero solo en emergencias de familiares, amigos y conocidos	Licenciatura	Me dan miedo las agujas	No confió en la higiene de los lugares para donar
08/27/2020 20:59:03	Hombre	19-29	Guatemala	No	No he donado antes				No he donado antes			No	No	info	No sé donde puedo donar							No sé donde puedo donar						Si, me gustaría ser un donador frecuente (1 vez al año)	Maestría	No sé donde puedo donar
08/27/2020 20:59:21	Hombre	19-29	Guatemala	Si	Done a un familiar/amigo/referido				Done a un familiar/amigo/referido			Si	No	Una emergencia familiar	Ya he donado antes							Ya he donado antes						Si, pero solo en emergencias de familiares, amigos y conocidos	Maestría	Ya he donado antes
08/27/2020 20:59:42	Mujer	19-29	Guatemala	Si	Done a un familiar/amigo/referido				Done a un familiar/amigo/referido			Si	No	Horario amplio de atencion y lugar	Ya he donado antes							Ya he donado antes						Si, me gustaría ser un donador frecuente (1 vez al año)	Licenciatura	Ya he donado antes
08/27/2020 20:59:58	Hombre	40-49	Guatemala	Si	Done a un familiar/amigo/referido				Done a un familiar/amigo/referido			Si	No	Ayuda al prójimo	Ya he donado antes							Ya he donado antes						Si, pero solo en emergencias de familiares, amigos y conocidos	Maestría	Ya he donado antes
08/27/2020 21:00:03	Mujer	50-59	Guatemala	Si	Done a un familiar/amigo/referido				Done a un familiar/amigo/referido			Si	No	Unas instalaciones adecuadas con todas las medidas higiénicas y sanitarias	Ya he donado antes							Ya he donado antes						Si, pero solo en emergencias sin importar el receptor	Maestría	Ya he donado antes
08/27/2020 21:00:22	Mujer	50-59	Guatemala	Si	Done a un familiar/amigo/referido				Done a un familiar/amigo/referido			Si	Si	Ayudar	Ya he donado antes							Ya he donado antes						Si, pero solo en emergencias de familiares, amigos y conocidos	Licenciatura	Ya he donado antes
08/27/2020 21:00:29	Hombre	19-29	Guatemala	No	No he donado antes				No he donado antes			No	No	Campañas informativas y módulos móviles.	No sé donde puedo donar	Solo donaría si es para alguien conocido	Por horario laboral se me complica	Los centros de donación me queda muy lejos				No sé donde puedo donar	Solo donaría si es para alguien conocido	Por horario laboral se me complica	Los centros de donación me queda muy lejos			Si, me gustaría ser un donador frecuente (1 vez al año)	Licenciatura	No sé donde puedo donar	Solo donaría si es para alguien conocido	Por horario laboral se me complica	Los centros de donación me queda muy lejos
08/27/2020 21:00:36	Mujer	30-39	Guatemala	Si	Done a un familiar/amigo/referido				Done a un familiar/amigo/referido			Si	No	Salir una vida	Ya he donado antes							Ya he donado antes						Si, me gustaría ser un donador frecuente (1 vez al año)	Licenciatura	Ya he donado antes
08/27/2020 21:00:36	Hombre	30-39	Guatemala	Si	Done a un familiar/amigo/referido				Done a un familiar/amigo/referido			Si	No	Que salvare una vida o la.mejorare	Ya he donado antes							Ya he donado antes						Si, pero solo en emergencias sin importar el receptor	Licenciatura	Ya he donado antes
08/27/2020 21:00:44	Hombre	19-29	Guatemala	Si	Done a un familiar/amigo/referido				Done a un familiar/amigo/referido			Si	No	Nada	Ya he donado antes							Ya he donado antes						Si, pero solo en emergencias sin importar el receptor	Licenciatura	Ya he donado antes
08/27/2020 21:00:44	Hombre	19-29	Guatemala	No	No he donado antes				No he donado antes			Si	Si	Ayudar alguien que necesita donacion de sangre	No puedo donar por razones médicas							No puedo donar por razones médicas						Si, me gustaría ser un donador frecuente (1 vez al año)	Secundaria	No puedo donar por razones médicas
08/27/2020 21:00:45	Hombre	30-39	Guatemala	Si	Done a un familiar/amigo/referido				Done a un familiar/amigo/referido			Si	Si	No	Solo donaría si es para alguien conocido							Solo donaría si es para alguien conocido						Si, pero solo en emergencias de familiares, amigos y conocidos	Licenciatura	Solo donaría si es para alguien conocido
08/27/2020 21:00:47	Mujer	19-29	Guatemala	No	No he donado antes				No he donado antes			Si	No	Una explicación de uso de agujas	Me dan miedo las agujas	Me dan miedo los efectos secundarios de donar sangre						Me dan miedo las agujas	Me dan miedo los efectos secundarios de donar sangre					No estoy interesado en donar sangre	Licenciatura	Me dan miedo las agujas	Me dan miedo los efectos secundarios de donar sangre
08/27/2020 21:01:06	Hombre	19-29	Guatemala	Si	Done a un familiar/amigo/referido				Done a un familiar/amigo/referido			Si	No	Ayudar	Ya he donado antes							Ya he donado antes						Si, pero solo en emergencias de familiares, amigos y conocidos	Licenciatura	Ya he donado antes
08/27/2020 21:01:06	Hombre	19-29	Guatemala	No	No he donado antes				No he donado antes			Si	No	Que me sacaran sanhre a domicilio	Otro (dejar comentario)							Otro (dejar comentario)						Si, me gustaría ser un donador frecuente (1 vez al año)	Licenciatura	Otro (dejar comentario)
08/27/2020 21:01:22	Hombre	19-29	Guatemala	Si	Done a un familiar/amigo/referido				Done a un familiar/amigo/referido			Si	Si	Solamente si un familiar o amigo lo necesita. O bien, que hubiera recompensa monetaria por donar	Ya he donado antes							Ya he donado antes						Si, pero solo en emergencias de familiares, amigos y conocidos	Maestría	Ya he donado antes
08/27/2020 21:01:32	Hombre	30-39	Guatemala	No	No he donado antes				No he donado antes			Si	Si	La higiene de las instalaciones y permiso en el trabajo	Solo donaría si es para alguien conocido							Solo donaría si es para alguien conocido						Si, pero solo en emergencias de familiares, amigos y conocidos	Maestría	Solo donaría si es para alguien conocido
08/27/2020 21:02:08	Mujer	19-29	Guatemala	No	No he donado antes				No he donado antes			Si	No	flexibilidad en el horario, parqueo, higiene.	Otro (dejar comentario)							Otro (dejar comentario)						Si, me gustaría ser un donador frecuente (1 vez al año)	Maestría	Otro (dejar comentario)
08/27/2020 21:02:10	Hombre	19-29	Guatemala	No	No he donado antes				No he donado antes			No	No	Laboratorios móviles	Solo donaría si es para alguien conocido							Solo donaría si es para alguien conocido						Si, pero solo en emergencias de familiares, amigos y conocidos	Maestría	Solo donaría si es para alguien conocido
08/27/2020 21:02:44	Hombre	19-29	Guatemala	Si	Done a un familiar/amigo/referido				Done a un familiar/amigo/referido			Si	No	Que llegaran a los lugares ya sea oficinas, escuelas etc	Ya he donado antes							Ya he donado antes						Si, pero solo en emergencias de familiares, amigos y conocidos	Maestría	Ya he donado antes
08/27/2020 21:03:10	Hombre	50-59	Escuintla	Si	Done a un familiar/amigo/referido				Done a un familiar/amigo/referido			Si	No	Más centros de donación accesibles a la población	Ya he donado antes							Ya he donado antes						Si, me gustaría ser un donador frecuente (1 vez al año)	Maestría	Ya he donado antes
08/27/2020 21:03:15	Mujer	50-59	Guatemala	Si	Done a un familiar/amigo/referido				Done a un familiar/amigo/referido			Si	No	Que me permiyan donar despues de.los 56 años	Ya he donado antes							Ya he donado antes						Si, me gustaría ser un donador frecuente (1 vez al año)	Maestría	Ya he donado antes
08/27/2020 21:03:16	Hombre	50-59	Guatemala	Si	Done a un familiar/amigo/referido				Done a un familiar/amigo/referido			Si	No	Creo que es algo que se debería de hacer al igual que órganos	Ya he donado antes							Ya he donado antes						Si, me gustaría ser un donador frecuente (1 vez al año)	Maestría	Ya he donado antes
08/27/2020 21:03:41	Hombre	19-29	Guatemala	Si	Done a un familiar/amigo/referido				Done a un familiar/amigo/referido			Si	Si	Salvar vidas	Ya he donado antes							Ya he donado antes						Si, pero solo en emergencias de familiares, amigos y conocidos	Licenciatura	Ya he donado antes
08/27/2020 21:03:59	Mujer	19-29	Guatemala	Si	Done a un familiar/amigo/referido				Done a un familiar/amigo/referido			Si	No	.	Ya he donado antes							Ya he donado antes						Si, me gustaría ser un donador frecuente (1 vez al año)	Maestría	Ya he donado antes
08/27/2020 21:04:10	Mujer	60+	Guatemala	No	No he donado antes				No he donado antes			Si	No	Qué tuviera la edad requerida!	No puedo donar por razones médicas							No puedo donar por razones médicas						Si, pero solo en emergencias sin importar el receptor	Licenciatura	No puedo donar por razones médicas
08/27/2020 21:04:11	Hombre	30-39	Guatemala	Si	Otros (favor especificar en comentarios)				Otros (favor especificar en comentarios)			Si	No	Es una buena práctica, ya lo hago.	Ya he donado antes							Ya he donado antes						Si, me gustaría ser un donador frecuente (1 vez al año)	Maestría	Ya he donado antes
08/27/2020 21:04:47	Mujer	19-29	Guatemala	Si	Otros (favor especificar en comentarios)				Otros (favor especificar en comentarios)			Si	No	Que el procedimiento sea rapido	Ya he donado antes							Ya he donado antes						Si, me gustaría ser un donador frecuente (1 vez al año)	Licenciatura	Ya he donado antes
08/27/2020 21:04:59	Hombre	19-29	Guatemala	Si	Done a un familiar/amigo/referido				Done a un familiar/amigo/referido			Si	No	Que cambien la regla de que no se pueda donar sangre por tener tatuajes	Otro (dejar comentario)							Otro (dejar comentario)						Si, pero solo en emergencias sin importar el receptor	Secundaria	Otro (dejar comentario)
08/27/2020 21:05:00	Mujer	40-49	Guatemala	No	No he donado antes				No he donado antes			Si	No	Estar en un banco de datos que den avisos en emergencias e información constante.	No puedo donar por razones médicas							No puedo donar por razones médicas						Si, me gustaría ser un donador frecuente (1 vez al año)	Licenciatura	No puedo donar por razones médicas
08/27/2020 21:05:02	Mujer	30-39	Guatemala	No	No he donado antes				No he donado antes			Si	No	Poder ayudar a alguien en momentos difíciles con su salud.	No se me había ocurrido antes							No se me había ocurrido antes						Si, pero solo en emergencias sin importar el receptor	Licenciatura	No se me había ocurrido antes
08/27/2020 21:05:14	Mujer	40-49	Guatemala	No	No he donado antes				No he donado antes			No	No	Como movilizarme hacia donde se doña sangre y poder apoyar sin fines de lucro.	Me dan miedo las agujas	No sé donde puedo donar	Los centros de donación me queda muy lejos					Me dan miedo las agujas	No sé donde puedo donar	Los centros de donación me queda muy lejos				Si, pero solo en emergencias sin importar el receptor	Secundaria	Me dan miedo las agujas	No sé donde puedo donar	Los centros de donación me queda muy lejos
08/27/2020 21:05:17	Hombre	19-29	Sacatepéquez	No	No he donado antes				No he donado antes			No	No	Menor tiempo en el proceso	Por horario laboral se me complica							Por horario laboral se me complica						Si, pero solo en emergencias sin importar el receptor	Licenciatura	Por horario laboral se me complica
08/27/2020 21:05:21	Mujer	19-29	Guatemala	No	No he donado antes				No he donado antes			Si	No	Que me dejaran donar aun cuando utilice levotiroxina.	No puedo donar por razones médicas							No puedo donar por razones médicas						Si, me gustaría ser un donador frecuente (1 vez al año)	Maestría	No puedo donar por razones médicas
08/27/2020 21:05:22	Mujer	60+	Guatemala	No	No he donado antes				No he donado antes			Si	No	Ser menor	No puedo donar por razones médicas	Miedo a infectarme de alguna enfermedad por agujas						No puedo donar por razones médicas	Miedo a infectarme de alguna enfermedad por agujas					No estoy interesado en donar sangre	Secundaria	No puedo donar por razones médicas	Miedo a infectarme de alguna enfermedad por agujas
08/27/2020 21:05:25	Mujer	60+	Guatemala	Si	Done a un familiar/amigo/referido				Done a un familiar/amigo/referido			No	No	Si fuera mas joven	Ya he donado antes							Ya he donado antes						Si, pero solo en emergencias sin importar el receptor	Maestría	Ya he donado antes
08/27/2020 21:05:43	Hombre	30-39	Guatemala	No	No he donado antes				No he donado antes			Si	No	Concientización	Solo donaría si es para alguien conocido							Solo donaría si es para alguien conocido						Si, pero solo en emergencias de familiares, amigos y conocidos	Licenciatura	Solo donaría si es para alguien conocido
08/27/2020 21:05:59	Mujer	40-49	Guatemala	No	No he donado antes				No he donado antes			No	No	Más información	Me dan miedo las agujas	No confió en la higiene de los lugares para donar	Me dan miedo los efectos secundarios de donar sangre	Miedo a infectarme de alguna enfermedad por agujas				Me dan miedo las agujas	No confió en la higiene de los lugares para donar	Me dan miedo los efectos secundarios de donar sangre	Miedo a infectarme de alguna enfermedad por agujas			Si, pero solo en emergencias sin importar el receptor	Maestría	Me dan miedo las agujas	No confió en la higiene de los lugares para donar	Me dan miedo los efectos secundarios de donar sangre	Miedo a infectarme de alguna enfermedad por agujas
08/27/2020 21:06:04	Mujer	30-39	Santa Rosa	No	No he donado antes				No he donado antes			Si	No	Estoy dispuesta a donar	Por horario laboral se me complica							Por horario laboral se me complica						Si, me gustaría ser un donador frecuente (1 vez al año)	Maestría	Por horario laboral se me complica
08/27/2020 21:06:09	Hombre	30-39	Guatemala	No	No he donado antes				No he donado antes			Si	No	Tener más tiempo	Por horario laboral se me complica	Otro (dejar comentario)						Por horario laboral se me complica	Otro (dejar comentario)					Si, pero solo en emergencias sin importar el receptor	Licenciatura	Por horario laboral se me complica	Otro (dejar comentario)
08/27/2020 21:06:12	Mujer	40-49	Guatemala	Si	Done a un familiar/amigo/referido				Done a un familiar/amigo/referido			Si	No	Cuando se necesita siempre dono	Ya he donado antes							Ya he donado antes						Si, pero solo en emergencias de familiares, amigos y conocidos	Licenciatura	Ya he donado antes
08/27/2020 21:06:13	Hombre	19-29	Guatemala	Si	Done a un familiar/amigo/referido				Done a un familiar/amigo/referido			Si	No	Ayudar	Ya he donado antes							Ya he donado antes						Si, me gustaría ser un donador frecuente (1 vez al año)	Maestría	Ya he donado antes
08/27/2020 21:06:26	Hombre	60+	Guatemala	Si	Done a un familiar/amigo/referido				Done a un familiar/amigo/referido			No	No	Que no tome mucho tiempo.	Ya he donado antes							Ya he donado antes						Si, pero solo en emergencias sin importar el receptor	Maestría	Ya he donado antes
08/27/2020 21:06:27	Hombre	19-29	Guatemala	Si	Done en una Jornadas DonaGuate				Done en una Jornadas DonaGuate			Si	No	Mejores horarios de atencion	Ya he donado antes							Ya he donado antes						Si, me gustaría ser un donador frecuente (1 vez al año)	Maestría	Ya he donado antes
08/27/2020 21:06:37	Hombre	19-29	Guatemala	Si	Done en una Jornada de donación de Cruz Roja				Done en una Jornada de donación de Cruz Roja			No	No	Saber donde	Ya he donado antes	No confió en la higiene de los lugares para donar	Por horario laboral se me complica	No se me había ocurrido antes				Ya he donado antes	No confió en la higiene de los lugares para donar	Por horario laboral se me complica	No se me había ocurrido antes			Si, pero solo en emergencias sin importar el receptor	Licenciatura	Ya he donado antes	No confió en la higiene de los lugares para donar	Por horario laboral se me complica	No se me había ocurrido antes
08/27/2020 21:06:39	Mujer	19-29	Guatemala	No	No he donado antes				No he donado antes			Si	No	Una emergencia	Me dan miedo las agujas	No puedo donar por razones médicas						Me dan miedo las agujas	No puedo donar por razones médicas					Si, pero solo en emergencias de familiares, amigos y conocidos	Licenciatura	Me dan miedo las agujas	No puedo donar por razones médicas
08/27/2020 21:06:57	Hombre	19-29	Guatemala	Si	Done a un familiar/amigo/referido				Done a un familiar/amigo/referido			Si	No	Me parece una excelente forma de ayudar	Ya he donado antes							Ya he donado antes						Si, me gustaría ser un donador frecuente (1 vez al año)	Maestría	Ya he donado antes
08/27/2020 21:07:12	Mujer	19-29	Guatemala	Si	Done a un familiar/amigo/referido	Otros (favor especificar en comentarios)			Done a un familiar/amigo/referido	Otros (favor especificar en comentarios)		Si	No	Me gustaría donar nada más	Otro (dejar comentario)							Otro (dejar comentario)						Si, me gustaría ser un donador frecuente (1 vez al año)	Maestría	Otro (dejar comentario)
08/27/2020 21:07:41	Mujer	19-29	Guatemala	No	No he donado antes				No he donado antes			No	No	Cercanía de centro de donación. Personal capacitado para la toma de muestra.	No sé donde puedo donar	Solo donaría si es para alguien conocido	Por horario laboral se me complica					No sé donde puedo donar	Solo donaría si es para alguien conocido	Por horario laboral se me complica				Si, me gustaría ser un donador frecuente (1 vez al año)	Licenciatura	No sé donde puedo donar	Solo donaría si es para alguien conocido	Por horario laboral se me complica
08/27/2020 21:08:01	Mujer	30-39	Guatemala	No	No he donado antes				No he donado antes			Si	No	No me permiten porque soy asmàtica y por mi peso.	No puedo donar por razones médicas							No puedo donar por razones médicas						Si, me gustaría ser un donador frecuente (1 vez al año)	Maestría	No puedo donar por razones médicas
08/27/2020 21:08:13	Mujer	19-29	Guatemala	Si	Otros (favor especificar en comentarios)				Otros (favor especificar en comentarios)			Si	No	Ayudar a quien lo necesite	Ya he donado antes							Ya he donado antes						Si, me gustaría ser un donador frecuente (1 vez al año)	Licenciatura	Ya he donado antes
08/27/2020 21:08:31	Hombre	19-29	Guatemala	Si	Done a un familiar/amigo/referido				Done a un familiar/amigo/referido			Si	No	Permiso laboral para el día de la donación	Ya he donado antes							Ya he donado antes						Si, me gustaría ser un donador frecuente (1 vez al año)	Licenciatura	Ya he donado antes
08/27/2020 21:08:46	Mujer	30-39	Guatemala	No	No he donado antes				No he donado antes			No	Si	No sentir ni ver	Me dan miedo las agujas							Me dan miedo las agujas						No estoy interesado en donar sangre	Maestría	Me dan miedo las agujas
08/27/2020 21:09:00	Hombre	19-29	Guatemala	Si	Done en una Jornada de donación de Cruz Roja				Done en una Jornada de donación de Cruz Roja			Si	No	Soy medico. Siempre estoy motivado	Ya he donado antes							Ya he donado antes						Si, pero solo en emergencias sin importar el receptor	Maestría	Ya he donado antes
08/27/2020 21:09:04	Hombre	19-29	Escuintla	Si	Otros (favor especificar en comentarios)				Otros (favor especificar en comentarios)			Si	No	Tener tiempo en el hospital	Por horario laboral se me complica							Por horario laboral se me complica						Si, pero solo en emergencias sin importar el receptor	Maestría	Por horario laboral se me complica
08/27/2020 21:09:11	Hombre	19-29	Guatemala	Si	Done en una Jornada de donación de Cruz Roja				Done en una Jornada de donación de Cruz Roja			Si	No	Accesibilidad de horarios	Ya he donado antes							Ya he donado antes						Si, me gustaría ser un donador frecuente (1 vez al año)	Licenciatura	Ya he donado antes
08/27/2020 21:09:17	Hombre	19-29	Guatemala	Si	Done en una Jornada de donación de Cruz Roja				Done en una Jornada de donación de Cruz Roja			No	Si	Me gustaría saber a quien estoy ayudando o por lo menos si se llego a ser utilizada	Ya he donado antes							Ya he donado antes						Si, me gustaría ser un donador frecuente (1 vez al año)	Secundaria	Ya he donado antes
08/27/2020 21:09:21	Mujer	19-29	Guatemala	Si	Otros (favor especificar en comentarios)				Otros (favor especificar en comentarios)			Si	No	Es algo beneficioso para los pacientes	Ya he donado antes							Ya he donado antes						Si, me gustaría ser un donador frecuente (1 vez al año)	Licenciatura	Ya he donado antes
08/27/2020 21:09:21	Mujer	19-29	Guatemala	No	No he donado antes				No he donado antes			No	No	Saber todas las medidas de higiene, que sea sencillo sin hacer colas y en un lugar céntrico	No sé donde puedo donar	Me dan miedo los efectos secundarios de donar sangre	Miedo a infectarme de alguna enfermedad por agujas	Por horario laboral se me complica				No sé donde puedo donar	Me dan miedo los efectos secundarios de donar sangre	Miedo a infectarme de alguna enfermedad por agujas	Por horario laboral se me complica			Si, me gustaría ser un donador frecuente (1 vez al año)	Licenciatura	No sé donde puedo donar	Me dan miedo los efectos secundarios de donar sangre	Miedo a infectarme de alguna enfermedad por agujas	Por horario laboral se me complica
08/27/2020 21:10:04	Hombre	30-39	Guatemala	Si	Otros (favor especificar en comentarios)				Otros (favor especificar en comentarios)			Si	Si	una emergencia	Ya he donado antes							Ya he donado antes						Si, pero solo en emergencias sin importar el receptor	Maestría	Ya he donado antes
08/27/2020 21:10:10	Hombre	30-39	Guatemala	Si	Done a un familiar/amigo/referido				Done a un familiar/amigo/referido			Si	No	Que hayan unidades moviles.	Ya he donado antes							Ya he donado antes						Si, me gustaría ser un donador frecuente (1 vez al año)	Licenciatura	Ya he donado antes
08/27/2020 21:10:27	Mujer	30-39	Guatemala	No	No he donado antes				No he donado antes			Si	No	.	Otro (dejar comentario)							Otro (dejar comentario)						Si, pero solo en emergencias de familiares, amigos y conocidos	Maestría	Otro (dejar comentario)
08/27/2020 21:10:41	Mujer	50-59	Guatemala	Si	Done a un familiar/amigo/referido				Done a un familiar/amigo/referido			Si	Si	Mas control sanitario	Ya he donado antes							Ya he donado antes						Si, pero solo en emergencias de familiares, amigos y conocidos	Maestría	Ya he donado antes
08/27/2020 21:11:10	Mujer	30-39	Guatemala	Si	Done a un familiar/amigo/referido				Done a un familiar/amigo/referido			Si	No	Más campañas de donacion	Otro (dejar comentario)							Otro (dejar comentario)						Si, me gustaría ser un donador frecuente (1 vez al año)	Doctorado	Otro (dejar comentario)
08/27/2020 21:11:11	Hombre	19-29	Sacatepéquez	Si	Done a un familiar/amigo/referido				Done a un familiar/amigo/referido			Si	No	Mi profesión	Otro (dejar comentario)							Otro (dejar comentario)						Si, me gustaría ser un donador frecuente (1 vez al año)	Licenciatura	Otro (dejar comentario)
08/27/2020 21:11:25	Hombre	50-59	Guatemala	No	No he donado antes				No he donado antes			Si	No	Poder hacerlo. Tuve hepatitis y paludismo de pequeño.	No puedo donar por razones médicas							No puedo donar por razones médicas						Si, me gustaría ser un donador frecuente (1 vez al año)	Licenciatura	No puedo donar por razones médicas
08/27/2020 21:11:26	Mujer	30-39	Guatemala	No	No he donado antes				No he donado antes			No	Si	Emergencia familiar	Me dan miedo las agujas							Me dan miedo las agujas						Si, pero solo en emergencias de familiares, amigos y conocidos	Licenciatura	Me dan miedo las agujas
08/27/2020 21:11:26	Hombre	30-39	Guatemala	No	No he donado antes				No he donado antes			Si	No	Mayor facilidad de horarios	Me dan miedo las agujas	Por horario laboral se me complica						Me dan miedo las agujas	Por horario laboral se me complica					Si, pero solo en emergencias de familiares, amigos y conocidos	Licenciatura	Me dan miedo las agujas	Por horario laboral se me complica
08/27/2020 21:11:53	Mujer	30-39	Guatemala	No	No he donado antes				No he donado antes			Si	No	Salvar vidas	Otro (dejar comentario)							Otro (dejar comentario)						Si, me gustaría ser un donador frecuente (1 vez al año)	Maestría	Otro (dejar comentario)
08/27/2020 21:12:00	Hombre	30-39	Guatemala	Si	Done a un familiar/amigo/referido				Done a un familiar/amigo/referido			Si	No	Recordatorios, incentivos sociales, campañas nacionales de donación,	Ya he donado antes							Ya he donado antes						Si, me gustaría ser un donador frecuente (1 vez al año)	Maestría	Ya he donado antes
08/27/2020 21:12:07	Hombre	19-29	Guatemala	Si	Done a un familiar/amigo/referido	Done en una Jornada de donación de Cruz Roja			Done a un familiar/amigo/referido	Done en una Jornada de donación de Cruz Roja		Si	No	La accesibilidad a los lugares de donación	Ya he donado antes							Ya he donado antes						Si, pero solo en emergencias sin importar el receptor	Licenciatura	Ya he donado antes
08/27/2020 21:12:22	Mujer	19-29	Guatemala	No	No he donado antes				No he donado antes			Si	No	Mas actividades de centros de donacion, es decir, estar en lugares como pasos y pedales, o carreras, lugares de mucha afluencia	Otro (dejar comentario)							Otro (dejar comentario)						Si, me gustaría ser un donador frecuente (1 vez al año)	Licenciatura	Otro (dejar comentario)
08/27/2020 21:13:04	Hombre	40-49	Guatemala	No	No he donado antes				No he donado antes			No	No	Más información	No sé donde puedo donar	Me dan miedo los efectos secundarios de donar sangre						No sé donde puedo donar	Me dan miedo los efectos secundarios de donar sangre					Si, me gustaría ser un donador frecuente (1 vez al año)	Licenciatura	No sé donde puedo donar	Me dan miedo los efectos secundarios de donar sangre
08/27/2020 21:13:12	Mujer	30-39	Guatemala	Si	Done a un familiar/amigo/referido	Done en una Jornada de donación de Cruz Roja			Done a un familiar/amigo/referido	Done en una Jornada de donación de Cruz Roja		Si	No	Sensibilizar a la población	Ya he donado antes							Ya he donado antes						No estoy interesado en donar sangre	Maestría	Ya he donado antes
08/27/2020 21:13:24	Mujer	19-29	Guatemala	Si	Done a un familiar/amigo/referido	Done en una Jornada de donación de Cruz Roja			Done a un familiar/amigo/referido	Done en una Jornada de donación de Cruz Roja		Si	No	Flexibilidad de horario.	Ya he donado antes							Ya he donado antes						Si, me gustaría ser un donador frecuente (1 vez al año)	Licenciatura	Ya he donado antes
08/27/2020 21:14:03	Mujer	19-29	Guatemala	Si	Done en una Jornada de donación de Cruz Roja				Done en una Jornada de donación de Cruz Roja			No	No	Lugares accesibles y que sean varios, y los horarios.	Ya he donado antes							Ya he donado antes						Si, me gustaría ser un donador frecuente (1 vez al año)	Licenciatura	Ya he donado antes
08/27/2020 21:14:04	Mujer	19-29	Guatemala	No	No he donado antes				No he donado antes			Si	No	Los horarios en los centros de donación.	Solo donaría si es para alguien conocido							Solo donaría si es para alguien conocido						Si, me gustaría ser un donador frecuente (1 vez al año)	Licenciatura	Solo donaría si es para alguien conocido
08/27/2020 21:14:19	Mujer	30-39	Guatemala	Si	Done a un familiar/amigo/referido				Done a un familiar/amigo/referido			Si	No	Que el laboratorio donde la voy a entregar sea legítimo, organizado y de confianza.	Ya he donado antes							Ya he donado antes						Si, me gustaría ser un donador frecuente (1 vez al año)	Maestría	Ya he donado antes
08/27/2020 21:14:28	Hombre	19-29	Guatemala	No	No he donado antes				No he donado antes			No	Si	Un familiar	No se me había ocurrido antes							No se me había ocurrido antes						Si, pero solo en emergencias de familiares, amigos y conocidos	Licenciatura	No se me había ocurrido antes
08/27/2020 21:14:52	Hombre	19-29	Guatemala	No	No he donado antes				No he donado antes			Si	No	Mejor plan educacional	Solo donaría si es para alguien conocido							Solo donaría si es para alguien conocido						Si, pero solo en emergencias de familiares, amigos y conocidos	Licenciatura	Solo donaría si es para alguien conocido
08/27/2020 21:14:55	Mujer	19-29	Guatemala	No	No he donado antes				No he donado antes			Si	No	El que sea para una emergencia	Me dan miedo los efectos secundarios de donar sangre							Me dan miedo los efectos secundarios de donar sangre						Si, pero solo en emergencias de familiares, amigos y conocidos	Licenciatura	Me dan miedo los efectos secundarios de donar sangre
08/27/2020 21:15:01	Mujer	60+	Alta Verapaz	No	Done a un familiar/amigo/referido				Done a un familiar/amigo/referido			Si	No	Salvar la vida de la persona	No puedo donar por razones médicas							No puedo donar por razones médicas						Si, pero solo en emergencias sin importar el receptor	Licenciatura	No puedo donar por razones médicas
08/27/2020 21:15:18	Mujer	30-39	Guatemala	No	No he donado antes				No he donado antes			Si	No	Lo haría si no tomara los medicamentos que tomo	No puedo donar por razones médicas							No puedo donar por razones médicas						Si, me gustaría ser un donador frecuente (1 vez al año)	Licenciatura	No puedo donar por razones médicas
08/27/2020 21:15:28	Hombre	50-59	Guatemala	Si	Done a un familiar/amigo/referido				Done a un familiar/amigo/referido			Si	No	Que no se comercialice	Ya he donado antes	Me dan miedo las agujas	No confió en la higiene de los lugares para donar	No confió en el uso de la sangre	Miedo a infectarme de alguna enfermedad por agujas	Por horario laboral se me complica		Ya he donado antes	Me dan miedo las agujas	No confió en la higiene de los lugares para donar	No confió en el uso de la sangre	Miedo a infectarme de alguna enfermedad por agujas	Por horario laboral se me complica	Si, pero solo en emergencias de familiares, amigos y conocidos	Maestría	Ya he donado antes	Me dan miedo las agujas	No confió en la higiene de los lugares para donar	No confió en el uso de la sangre	Miedo a infectarme de alguna enfermedad por agujas	Por horario laboral se me complica
08/27/2020 21:15:40	Hombre	19-29	Guatemala	Si	Done a un familiar/amigo/referido				Done a un familiar/amigo/referido			Si	No	Saber que es para alguien que lo necesita	Ya he donado antes							Ya he donado antes						Si, me gustaría ser un donador frecuente (1 vez al año)	Licenciatura	Ya he donado antes
08/27/2020 21:15:45	Mujer	30-39	Guatemala	No	No he donado antes				No he donado antes			No	Si	Primero Sever si mi cuerpo este capacitado para ello	No se me había ocurrido antes							No se me había ocurrido antes						Si, pero solo en emergencias de familiares, amigos y conocidos	Primaria	No se me había ocurrido antes
08/27/2020 21:16:34	Hombre	19-29	Guatemala	Si	Done a un familiar/amigo/referido				Done a un familiar/amigo/referido			Si	No	Ninguno, lo hago por voluntad propia	Ya he donado antes							Ya he donado antes						Si, pero solo en emergencias sin importar el receptor	Maestría	Ya he donado antes
08/27/2020 21:16:35	Hombre	30-39	Guatemala	Si	Otros (favor especificar en comentarios)				Otros (favor especificar en comentarios)			No	No	conocer mas del tema y la urgencia del mismo	Ya he donado antes							Ya he donado antes						Si, pero solo en emergencias de familiares, amigos y conocidos	Maestría	Ya he donado antes
08/27/2020 21:16:35	Mujer	50-59	Guatemala	Si	Done a un familiar/amigo/referido				Done a un familiar/amigo/referido			Si	No	Ayudar a otra persona	Otro (dejar comentario)							Otro (dejar comentario)						Si, pero solo en emergencias sin importar el receptor	Licenciatura	Otro (dejar comentario)
08/27/2020 21:17:32	Mujer	19-29	Guatemala	No	No he donado antes				No he donado antes			Si	No	Tener más conocimiento del tema	Otro (dejar comentario)							Otro (dejar comentario)						Si, pero solo en emergencias de familiares, amigos y conocidos	Licenciatura	Otro (dejar comentario)
08/27/2020 21:17:34	Hombre	50-59	Guatemala	Si	Done a un familiar/amigo/referido				Done a un familiar/amigo/referido			Si	No	Nada	Ya he donado antes							Ya he donado antes						No estoy interesado en donar sangre	Licenciatura	Ya he donado antes
08/27/2020 21:17:35	Hombre	19-29	Guatemala	No	No he donado antes				No he donado antes			No	Si	Que me duerman	Me dan miedo las agujas							Me dan miedo las agujas						Si, pero solo en emergencias de familiares, amigos y conocidos	Licenciatura	Me dan miedo las agujas
08/27/2020 21:18:09	Mujer	30-39	Guatemala	No	No he donado antes				No he donado antes			Si	No	Que fuera para un familiar	Me dan miedo las agujas	Me dan miedo los efectos secundarios de donar sangre	Solo donaría si es para alguien conocido					Me dan miedo las agujas	Me dan miedo los efectos secundarios de donar sangre	Solo donaría si es para alguien conocido				No estoy interesado en donar sangre	Maestría	Me dan miedo las agujas	Me dan miedo los efectos secundarios de donar sangre	Solo donaría si es para alguien conocido
08/27/2020 21:18:26	Hombre	30-39	Guatemala	No	Otros (favor especificar en comentarios)				Otros (favor especificar en comentarios)			No	No	Facilidad, no tener que salir de casa ni pasar por un proceso largo	No sé donde puedo donar	Me dan miedo los efectos secundarios de donar sangre	Tengo una sangre poco común y prefiero donar solo en emergencia					No sé donde puedo donar	Me dan miedo los efectos secundarios de donar sangre	Tengo una sangre poco común y prefiero donar solo en emergencia				Si, pero solo en emergencias de familiares, amigos y conocidos	Maestría	No sé donde puedo donar	Me dan miedo los efectos secundarios de donar sangre	Tengo una sangre poco común y prefiero donar solo en emergencia
08/27/2020 21:18:28	Hombre	19-29	Guatemala	No	No he donado antes				No he donado antes			Si	No	tener más campañas de donación y algún beneficio, si fuera nonirgwnte	Otro (dejar comentario)							Otro (dejar comentario)						Si, pero solo en emergencias de familiares, amigos y conocidos	Licenciatura	Otro (dejar comentario)
08/27/2020 21:18:45	Mujer	19-29	Guatemala	Si	Done en una Jornadas DonaGuate				Done en una Jornadas DonaGuate			Si	No	Ayudar	Ya he donado antes							Ya he donado antes						Si, me gustaría ser un donador frecuente (1 vez al año)	Licenciatura	Ya he donado antes
08/27/2020 21:18:54	Hombre	19-29	Guatemala	No	No he donado antes				No he donado antes			Si	Si	Si es para un familiar o amigo	No confió en la higiene de los lugares para donar	Solo donaría si es para alguien conocido	Por horario laboral se me complica					No confió en la higiene de los lugares para donar	Solo donaría si es para alguien conocido	Por horario laboral se me complica				Si, pero solo en emergencias de familiares, amigos y conocidos	Maestría	No confió en la higiene de los lugares para donar	Solo donaría si es para alguien conocido	Por horario laboral se me complica
08/27/2020 21:18:55	Hombre	19-29	Guatemala	No	Otros (favor especificar en comentarios)				Otros (favor especificar en comentarios)			Si	Si	Ayudar a alguien	No puedo donar por razones médicas							No puedo donar por razones médicas						No estoy interesado en donar sangre	Maestría	No puedo donar por razones médicas
08/27/2020 21:19:05	Mujer	19-29	Guatemala	Si	Done a un familiar/amigo/referido				Done a un familiar/amigo/referido			Si	No	El lugar donde se dona la sangre	Ya he donado antes							Ya he donado antes						Si, pero solo en emergencias sin importar el receptor	Maestría	Ya he donado antes
08/27/2020 21:19:12	Hombre	30-39	Guatemala	Si	Done a un familiar/amigo/referido	Done en una Jornada de donación de Cruz Roja			Done a un familiar/amigo/referido	Done en una Jornada de donación de Cruz Roja		Si	No	Más lugares que sean cómodos y accesibles	Ya he donado antes							Ya he donado antes						Si, me gustaría ser un donador frecuente (1 vez al año)	Licenciatura	Ya he donado antes
08/27/2020 21:19:31	Hombre	30-39	Guatemala	Si	Done a un familiar/amigo/referido				Done a un familiar/amigo/referido			Si	No	Mayor informacion	Ya he donado antes							Ya he donado antes						Si, me gustaría ser un donador frecuente (1 vez al año)	Maestría	Ya he donado antes
08/27/2020 21:19:48	Mujer	19-29	Guatemala	No	No he donado antes				No he donado antes			Si	No	Mayor información	Por horario laboral se me complica							Por horario laboral se me complica						Si, pero solo en emergencias sin importar el receptor	Licenciatura	Por horario laboral se me complica
08/27/2020 21:20:13	Mujer	30-39	Guatemala	No	No he donado antes				No he donado antes			Si	No	No hacer las grandes colas.	Otro (dejar comentario)							Otro (dejar comentario)						Si, me gustaría ser un donador frecuente (1 vez al año)	Maestría	Otro (dejar comentario)
08/27/2020 21:20:28	Mujer	30-39	Guatemala	No	No he donado antes				No he donado antes			No	No	Mayor información	Otro (dejar comentario)							Otro (dejar comentario)						Si, pero solo en emergencias de familiares, amigos y conocidos	Licenciatura	Otro (dejar comentario)
08/27/2020 21:20:29	Mujer	19-29	Guatemala	Si	Done a un familiar/amigo/referido				Done a un familiar/amigo/referido			Si	Si	Me motiva saber que puedo ayudar a otra persona	Ya he donado antes							Ya he donado antes						Si, pero solo en emergencias de familiares, amigos y conocidos	Secundaria	Ya he donado antes
08/27/2020 21:20:32	Mujer	19-29	Guatemala	No	No he donado antes				No he donado antes			No	Si	Que fuera algun allegado	Me dan miedo las agujas	No confió en el uso de la sangre						Me dan miedo las agujas	No confió en el uso de la sangre					No estoy interesado en donar sangre	Secundaria	Me dan miedo las agujas	No confió en el uso de la sangre
08/27/2020 21:20:49	Mujer	19-29	Quetzaltenango	No	No he donado antes				No he donado antes			Si	No	pues la verdad me gustaria poder ayudar alguien donando mi sangre y mas sabiendo que puedo hasta salvarle la vida	Otro (dejar comentario)							Otro (dejar comentario)						Si, pero solo en emergencias sin importar el receptor	Licenciatura	Otro (dejar comentario)
08/27/2020 21:20:49	Mujer	60+	Guatemala	Si	Done a un familiar/amigo/referido				Done a un familiar/amigo/referido			Si	No	Tener menos edad	Ya he donado antes							Ya he donado antes						Si, pero solo en emergencias sin importar el receptor	Secundaria	Ya he donado antes
08/27/2020 21:20:59	Hombre	19-29	Guatemala	No	No he donado antes				No he donado antes			No	Si	La higiene y profesionalidad con que lo hagan.	No confió en la higiene de los lugares para donar	Me dan miedo los efectos secundarios de donar sangre	Solo donaría si es para alguien conocido	Miedo a infectarme de alguna enfermedad por agujas	Por horario laboral se me complica			No confió en la higiene de los lugares para donar	Me dan miedo los efectos secundarios de donar sangre	Solo donaría si es para alguien conocido	Miedo a infectarme de alguna enfermedad por agujas	Por horario laboral se me complica		Si, me gustaría ser un donador frecuente (1 vez al año)	Licenciatura	No confió en la higiene de los lugares para donar	Me dan miedo los efectos secundarios de donar sangre	Solo donaría si es para alguien conocido	Miedo a infectarme de alguna enfermedad por agujas	Por horario laboral se me complica
08/27/2020 21:21:13	Hombre	60+	Guatemala	No	No he donado antes				No he donado antes			Si	No	Nada, no puedo	Otro (dejar comentario)							Otro (dejar comentario)						No estoy interesado en donar sangre	Licenciatura	Otro (dejar comentario)
08/27/2020 21:21:36	Mujer	60+	Guatemala	No	No he donado antes				No he donado antes			Si	No	La necesidad de las personas.	No puedo donar por razones médicas							No puedo donar por razones médicas						Si, me gustaría ser un donador frecuente (1 vez al año)	Licenciatura	No puedo donar por razones médicas
08/27/2020 21:21:45	Mujer	30-39	Guatemala	Si	Done a un familiar/amigo/referido	Otros (favor especificar en comentarios)			Done a un familiar/amigo/referido	Otros (favor especificar en comentarios)		Si	No	La falta de sangre en los hospitales	Ya he donado antes							Ya he donado antes						Si, pero solo en emergencias sin importar el receptor	Maestría	Ya he donado antes
08/27/2020 21:21:45	Mujer	40-49	Guatemala	Si	Done a un familiar/amigo/referido				Done a un familiar/amigo/referido			Si	No	Aumentar horarios de jornadas de donación en fines de semana.	Otro (dejar comentario)							Otro (dejar comentario)						Si, me gustaría ser un donador frecuente (1 vez al año)	Licenciatura	Otro (dejar comentario)
08/27/2020 21:21:46	Mujer	19-29	Guatemala	No	No he donado antes				No he donado antes			Si	No	Tiempo	Por horario laboral se me complica							Por horario laboral se me complica						Si, pero solo en emergencias sin importar el receptor	Licenciatura	Por horario laboral se me complica
08/27/2020 21:22:33	Mujer	30-39	Guatemala	No	No he donado antes				No he donado antes			Si	No	Saber que puedo donar	Otro (dejar comentario)							Otro (dejar comentario)						Si, me gustaría ser un donador frecuente (1 vez al año)	Maestría	Otro (dejar comentario)
08/27/2020 21:22:46	Hombre	60+	Guatemala	No	No he donado antes				No he donado antes			Si	No	Ayudar a salvar una vida	Tengo una sangre poco común y prefiero donar solo en emergencia							Tengo una sangre poco común y prefiero donar solo en emergencia						Si, pero solo en emergencias de familiares, amigos y conocidos	Licenciatura	Tengo una sangre poco común y prefiero donar solo en emergencia
08/27/2020 21:22:48	Mujer	19-29	Guatemala	Si	Done en una Jornadas DonaGuate				Done en una Jornadas DonaGuate			Si	No	Estoy motivada solo necesito que pase el tiempo para volver a donar	Ya he donado antes							Ya he donado antes						Si, me gustaría ser un donador frecuente (1 vez al año)	Secundaria	Ya he donado antes
08/27/2020 21:23:08	Hombre	19-29	Guatemala	Si	Otros (favor especificar en comentarios)				Otros (favor especificar en comentarios)			Si	No	.	Solo donaría si es para alguien conocido	Por horario laboral se me complica	No se me había ocurrido antes					Solo donaría si es para alguien conocido	Por horario laboral se me complica	No se me había ocurrido antes				Si, pero solo en emergencias sin importar el receptor	Licenciatura	Solo donaría si es para alguien conocido	Por horario laboral se me complica	No se me había ocurrido antes
08/27/2020 21:23:14	Mujer	30-39	Guatemala	Si	Done a un familiar/amigo/referido				Done a un familiar/amigo/referido			Si	No	Conozco los beneficios	Otro (dejar comentario)							Otro (dejar comentario)						Si, me gustaría ser un donador frecuente (1 vez al año)	Maestría	Otro (dejar comentario)
08/27/2020 21:23:37	Mujer	40-49	Guatemala	Si	Done a un familiar/amigo/referido	Otros (favor especificar en comentarios)			Done a un familiar/amigo/referido	Otros (favor especificar en comentarios)		Si	No	Ayudar. No importa a quién.	Ya he donado antes							Ya he donado antes						Si, me gustaría ser un donador frecuente (1 vez al año)	Maestría	Ya he donado antes
08/27/2020 21:23:45	Mujer	50-59	Guatemala	Si	Done a un familiar/amigo/referido				Done a un familiar/amigo/referido			Si	No	Seguridad, higiene, profesionalismo al extraerla*	No puedo donar por razones médicas	Tengo una sangre poco común y prefiero donar solo en emergencia						No puedo donar por razones médicas	Tengo una sangre poco común y prefiero donar solo en emergencia					Si, me gustaría ser un donador frecuente (1 vez al año)	Licenciatura	No puedo donar por razones médicas	Tengo una sangre poco común y prefiero donar solo en emergencia
08/27/2020 21:23:52	Hombre	30-39	Guatemala	Si	Done a un familiar/amigo/referido				Done a un familiar/amigo/referido			Si	No	Simplemente ayudar, posiblemente no ayudamos solo a una persona, si no ayudamos a una familia entera. Y es bueno crear una cultura de donación mediante el ejemplo.	Ya he donado antes							Ya he donado antes						Si, me gustaría ser un donador frecuente (1 vez al año)	Licenciatura	Ya he donado antes
08/27/2020 21:24:10	Mujer	19-29	Guatemala	Si	Done en una Jornada de donación de Cruz Roja				Done en una Jornada de donación de Cruz Roja			Si	No	Tener un lugar de donación más cercano a mi hogar.	Ya he donado antes							Ya he donado antes						Si, me gustaría ser un donador frecuente (1 vez al año)	Licenciatura	Ya he donado antes
08/27/2020 21:24:43	Mujer	19-29	Guatemala	Si	Done a un familiar/amigo/referido				Done a un familiar/amigo/referido			Si	Si	Prefiero donar para un familiar o conocido	Ya he donado antes							Ya he donado antes						Si, pero solo en emergencias de familiares, amigos y conocidos	Maestría	Ya he donado antes
08/27/2020 21:24:46	Hombre	19-29	Guatemala	Si	Done a un familiar/amigo/referido				Done a un familiar/amigo/referido			Si	No	No es necesaría, se hace por elección.	Ya he donado antes							Ya he donado antes						Si, pero solo en emergencias sin importar el receptor	Licenciatura	Ya he donado antes
08/27/2020 21:25:10	Mujer	50-59	Guatemala	Si	Done a un familiar/amigo/referido				Done a un familiar/amigo/referido			Si	No	Lugar cercano	Ya he donado antes	Otro (dejar comentario)						Ya he donado antes	Otro (dejar comentario)					Si, me gustaría ser un donador frecuente (1 vez al año)	Secundaria	Ya he donado antes	Otro (dejar comentario)
08/27/2020 21:25:30	Hombre	19-29	Guatemala	No	No he donado antes				No he donado antes			Si	No	Accesibilidad	Otro (dejar comentario)							Otro (dejar comentario)						Si, me gustaría ser un donador frecuente (1 vez al año)	Licenciatura	Otro (dejar comentario)
08/27/2020 21:25:56	Mujer	60+	Guatemala	Si	Done a un familiar/amigo/referido				Done a un familiar/amigo/referido			Si	No	El ayudar a salvarle la vida a otra persona	Ya he donado antes							Ya he donado antes						Si, pero solo en emergencias de familiares, amigos y conocidos	Licenciatura	Ya he donado antes
08/27/2020 21:26:23	Hombre	19-29	Guatemala	No	No he donado antes				No he donado antes			Si	Si	Conocer a la persona aunque sea indirectamente	Otro (dejar comentario)							Otro (dejar comentario)						Si, me gustaría ser un donador frecuente (1 vez al año)	Licenciatura	Otro (dejar comentario)
08/27/2020 21:26:34	Mujer	19-29	Guatemala	No	No he donado antes				No he donado antes			Si	No	Que me dejen donar sangre	Otro (dejar comentario)							Otro (dejar comentario)						Si, me gustaría ser un donador frecuente (1 vez al año)	Secundaria	Otro (dejar comentario)
08/27/2020 21:26:54	Mujer	30-39	Guatemala	Si	Done a un familiar/amigo/referido				Done a un familiar/amigo/referido			Si	No	Seguridad en el laboratorio	Ya he donado antes							Ya he donado antes						Si, me gustaría ser un donador frecuente (1 vez al año)	Licenciatura	Ya he donado antes
08/27/2020 21:26:55	Mujer	30-39	Guatemala	No	No he donado antes				No he donado antes			Si	No	Las restricciones medicas y de peso	No puedo donar por razones médicas	Otro (dejar comentario)						No puedo donar por razones médicas	Otro (dejar comentario)					Si, me gustaría ser un donador frecuente (1 vez al año)	Maestría	No puedo donar por razones médicas	Otro (dejar comentario)
08/27/2020 21:27:06	Hombre	19-29	Guatemala	No	No he donado antes				No he donado antes			Si	Si	Que sea una causa necesaria	Solo donaría si es para alguien conocido	No se me había ocurrido antes						Solo donaría si es para alguien conocido	No se me había ocurrido antes					Si, pero solo en emergencias de familiares, amigos y conocidos	Licenciatura	Solo donaría si es para alguien conocido	No se me había ocurrido antes
08/27/2020 21:27:26	Hombre	19-29	Guatemala	No	No he donado antes				No he donado antes			Si	No	Salvar vidas	Solo donaría si es para alguien conocido							Solo donaría si es para alguien conocido						Si, pero solo en emergencias de familiares, amigos y conocidos	Licenciatura	Solo donaría si es para alguien conocido
08/27/2020 21:27:36	Mujer	30-39	Guatemala	No	No he donado antes				No he donado antes			Si	No	Pues motivación saber que ayudaría.	Otro (dejar comentario)							Otro (dejar comentario)						Si, pero solo en emergencias de familiares, amigos y conocidos	Secundaria	Otro (dejar comentario)
08/27/2020 21:27:39	Mujer	40-49	Guatemala	Si	Done a un familiar/amigo/referido				Done a un familiar/amigo/referido			Si	No	Brindar apoyo incondicional a las personas sabiendo que puedo salvar una vida	Ya he donado antes							Ya he donado antes						Si, me gustaría ser un donador frecuente (1 vez al año)	Licenciatura	Ya he donado antes
08/27/2020 21:27:45	Hombre	19-29	Guatemala	Si	Done a un familiar/amigo/referido				Done a un familiar/amigo/referido			Si	No	Una emergencia de alguien cercano	Ya he donado antes							Ya he donado antes						Si, pero solo en emergencias de familiares, amigos y conocidos	Licenciatura	Ya he donado antes
08/27/2020 21:27:54	Mujer	50-59	Guatemala	Si	Done a un familiar/amigo/referido				Done a un familiar/amigo/referido			Si	No	ayudar a las personas que lo necesitan	Ya he donado antes							Ya he donado antes						Si, pero solo en emergencias de familiares, amigos y conocidos	Secundaria	Ya he donado antes
08/27/2020 21:28:08	Mujer	30-39	Alta Verapaz	No	No he donado antes				No he donado antes			Si	No	Tener la condición para hacerlo.	No puedo donar por razones médicas							No puedo donar por razones médicas						Si, me gustaría ser un donador frecuente (1 vez al año)	Maestría	No puedo donar por razones médicas
08/27/2020 21:28:27	Mujer	19-29	Guatemala	No	No he donado antes				No he donado antes			No	Si	Algún lugar seguro y que yo sepa que será para un buen uso.	No confió en la higiene de los lugares para donar	No confió en el uso de la sangre	Solo donaría si es para alguien conocido	Miedo a infectarme de alguna enfermedad por agujas				No confió en la higiene de los lugares para donar	No confió en el uso de la sangre	Solo donaría si es para alguien conocido	Miedo a infectarme de alguna enfermedad por agujas			Si, pero solo en emergencias de familiares, amigos y conocidos	Licenciatura	No confió en la higiene de los lugares para donar	No confió en el uso de la sangre	Solo donaría si es para alguien conocido	Miedo a infectarme de alguna enfermedad por agujas
08/27/2020 21:30:09	Hombre	19-29	Guatemala	No	Otros (favor especificar en comentarios)				Otros (favor especificar en comentarios)			Si	No	El horqrio	Por horario laboral se me complica							Por horario laboral se me complica						Si, me gustaría ser un donador frecuente (1 vez al año)	Licenciatura	Por horario laboral se me complica
08/27/2020 21:31:12	Hombre	30-39	Guatemala	Si	Done a un familiar/amigo/referido				Done a un familiar/amigo/referido			Si	No	Emergencias	Me dan miedo los efectos secundarios de donar sangre	Por horario laboral se me complica	No se me había ocurrido antes					Me dan miedo los efectos secundarios de donar sangre	Por horario laboral se me complica	No se me había ocurrido antes				Si, pero solo en emergencias sin importar el receptor	Licenciatura	Me dan miedo los efectos secundarios de donar sangre	Por horario laboral se me complica	No se me había ocurrido antes
08/27/2020 21:31:16	Hombre	19-29	Guatemala	Si	Done a un familiar/amigo/referido				Done a un familiar/amigo/referido			Si	No	Que me acompañen	Otro (dejar comentario)							Otro (dejar comentario)						Si, pero solo en emergencias sin importar el receptor	Maestría	Otro (dejar comentario)
08/27/2020 21:31:33	Mujer	50-59	Guatemala	Si	Done a un familiar/amigo/referido	Otros (favor especificar en comentarios)			Done a un familiar/amigo/referido	Otros (favor especificar en comentarios)		Si	Si	Saber que la sasngre la recibiera realmente la persona por la que fui a donar	Ya he donado antes	Miedo a infectarme de alguna enfermedad por agujas						Ya he donado antes	Miedo a infectarme de alguna enfermedad por agujas					Si, pero solo en emergencias de familiares, amigos y conocidos	Licenciatura	Ya he donado antes	Miedo a infectarme de alguna enfermedad por agujas
08/27/2020 21:32:43	Hombre	19-29	Guatemala	Si	Done a un familiar/amigo/referido				Done a un familiar/amigo/referido			Si	Si	Por dinero	Ya he donado antes							Ya he donado antes						Si, pero solo en emergencias de familiares, amigos y conocidos	Licenciatura	Ya he donado antes
08/27/2020 21:33:31	Hombre	30-39	Guatemala	Si	Done a un familiar/amigo/referido				Done a un familiar/amigo/referido			Si	No	Que sea por mi casa	Ya he donado antes							Ya he donado antes						Si, pero solo en emergencias de familiares, amigos y conocidos	Maestría	Ya he donado antes
08/27/2020 21:33:51	Mujer	40-49	Guatemala	Si	Done a un familiar/amigo/referido				Done a un familiar/amigo/referido			Si	No	Tratar de ayudar	Ya he donado antes							Ya he donado antes						Si, pero solo en emergencias sin importar el receptor	Licenciatura	Ya he donado antes
08/27/2020 21:33:54	Mujer	30-39	Guatemala	Si	Done a un familiar/amigo/referido	Done en una Jornada de donación de Cruz Roja	Otros (favor especificar en comentarios)		Done a un familiar/amigo/referido	Done en una Jornada de donación de Cruz Roja	Otros (favor especificar en comentarios)	Si	No	Que estén en lugares públicos y que yo aproveche	Ya he donado antes							Ya he donado antes						Si, me gustaría ser un donador frecuente (1 vez al año)	Maestría	Ya he donado antes
08/27/2020 21:34:26	Mujer	50-59	Guatemala	No	No he donado antes				No he donado antes			No	No	Ayudar al que lo necesite.	No sé donde puedo donar							No sé donde puedo donar						Si, pero solo en emergencias sin importar el receptor	Licenciatura	No sé donde puedo donar
08/27/2020 21:34:38	Mujer	30-39	Guatemala	No	No he donado antes				No he donado antes			Si	No	Lugar céntrico, limpio, confiable, que ayude a los que necesitan yno lucre con esto.	No sé donde puedo donar	No puedo donar por razones médicas						No sé donde puedo donar	No puedo donar por razones médicas					Si, me gustaría ser un donador frecuente (1 vez al año)	Maestría	No sé donde puedo donar	No puedo donar por razones médicas
08/27/2020 21:34:56	Hombre	19-29	Guatemala	No	Otros (favor especificar en comentarios)				Otros (favor especificar en comentarios)			No	Si	Centros que comuniquen que hacen ferias para donar sangre	Solo donaría si es para alguien conocido							Solo donaría si es para alguien conocido						Si, pero solo en emergencias de familiares, amigos y conocidos	Licenciatura	Solo donaría si es para alguien conocido
08/27/2020 21:35:36	Hombre	19-29	Guatemala	Si	Done en una Jornada de donación de Cruz Roja				Done en una Jornada de donación de Cruz Roja			Si	Si	Más puestos de donación de sangre.	Ya he donado antes							Ya he donado antes						Si, pero solo en emergencias sin importar el receptor	Licenciatura	Ya he donado antes
08/27/2020 21:35:48	Mujer	30-39	Guatemala	No	No he donado antes				No he donado antes			No	No	Que pueda hacerlo	No puedo donar por razones médicas							No puedo donar por razones médicas						No estoy interesado en donar sangre	Maestría	No puedo donar por razones médicas
08/27/2020 21:36:18	Hombre	19-29	Quiché	Si	Done a un familiar/amigo/referido	Done en una Jornadas DonaGuate			Done a un familiar/amigo/referido	Done en una Jornadas DonaGuate		Si	No	Más información acerca de los requisitos específicos para cada caso	Ya he donado antes							Ya he donado antes						Si, pero solo en emergencias de familiares, amigos y conocidos	Maestría	Ya he donado antes
08/27/2020 21:36:30	Hombre	60+	Guatemala	Si	Done a un familiar/amigo/referido				Done a un familiar/amigo/referido			Si	No	No puedo por temas de salud	No puedo donar por razones médicas							No puedo donar por razones médicas						Si, pero solo en emergencias de familiares, amigos y conocidos	Licenciatura	No puedo donar por razones médicas
08/27/2020 21:36:30	Hombre	40-49	Guatemala	Si	Done a un familiar/amigo/referido				Done a un familiar/amigo/referido			Si	No	Ayuda	Ya he donado antes							Ya he donado antes						Si, pero solo en emergencias de familiares, amigos y conocidos	Maestría	Ya he donado antes
08/27/2020 21:36:35	Hombre	19-29	Guatemala	Si	Done a un familiar/amigo/referido				Done a un familiar/amigo/referido			Si	No	Más puestos para donación de sangre	Ya he donado antes							Ya he donado antes						Si, me gustaría ser un donador frecuente (1 vez al año)	Licenciatura	Ya he donado antes
08/27/2020 21:36:36	Hombre	30-39	Guatemala	No	No he donado antes				No he donado antes			Si	No	Campañas que me recordaran de ir a donar	Por horario laboral se me complica							Por horario laboral se me complica						Si, me gustaría ser un donador frecuente (1 vez al año)	Maestría	Por horario laboral se me complica
08/27/2020 21:37:24	Mujer	50-59	Guatemala	No	No he donado antes				No he donado antes			Si	No	Que pueda hacerlo	No puedo donar por razones médicas							No puedo donar por razones médicas						Si, pero solo en emergencias de familiares, amigos y conocidos	Maestría	No puedo donar por razones médicas
08/27/2020 21:37:24	Hombre	19-29	Guatemala	No	No he donado antes				No he donado antes			Si	No	Poder hacer citas fuera de horario laboral y por llamadas	Por horario laboral se me complica	No se me había ocurrido antes						Por horario laboral se me complica	No se me había ocurrido antes					Si, me gustaría ser un donador frecuente (1 vez al año)	Maestría	Por horario laboral se me complica	No se me había ocurrido antes
08/27/2020 21:37:41	Mujer	50-59	Guatemala	No	No he donado antes				No he donado antes			Si	No	Que pueda hacerlo	No puedo donar por razones médicas							No puedo donar por razones médicas						Si, pero solo en emergencias de familiares, amigos y conocidos	Maestría	No puedo donar por razones médicas
08/27/2020 21:38:00	Mujer	40-49	Guatemala	No	No he donado antes				No he donado antes			Si	No	Yo he recibido la ayuda de donadores, no he necesitado la transfusión sanguínea, pero si mis amigos y familia han donado por si yo lo necesitara y me parece que es una manera de amar la vida	No puedo donar por razones médicas	Otro (dejar comentario)						No puedo donar por razones médicas	Otro (dejar comentario)					Si, me gustaría ser un donador frecuente (1 vez al año)	Secundaria	No puedo donar por razones médicas	Otro (dejar comentario)
08/27/2020 21:38:48	Hombre	19-29	Guatemala	Si	Otros (favor especificar en comentarios)				Otros (favor especificar en comentarios)			Si	No	Ampliar el tiempo de atención de banco de sangre	Ya he donado antes							Ya he donado antes						Si, me gustaría ser un donador frecuente (1 vez al año)	Licenciatura	Ya he donado antes
08/27/2020 21:38:50	Mujer	19-29	Guatemala	Si	Done en una Jornadas DonaGuate				Done en una Jornadas DonaGuate			Si	No	Más jornadas	Ya he donado antes							Ya he donado antes						Si, me gustaría ser un donador frecuente (1 vez al año)	Secundaria	Ya he donado antes
08/27/2020 21:39:03	Mujer	40-49	Guatemala	Si	Done a un familiar/amigo/referido				Done a un familiar/amigo/referido			Si	Si	Seguridad y proteccion al donar	Ya he donado antes							Ya he donado antes						Si, pero solo en emergencias de familiares, amigos y conocidos	Maestría	Ya he donado antes
08/27/2020 21:39:17	Hombre	19-29	Guatemala	Si	Otros (favor especificar en comentarios)				Otros (favor especificar en comentarios)			Si	No	Más jornadas	Ya he donado antes							Ya he donado antes						Si, me gustaría ser un donador frecuente (1 vez al año)	Licenciatura	Ya he donado antes
08/27/2020 21:39:21	Hombre	40-49	Guatemala	No	No he donado antes				No he donado antes			Si	No	Donación voluntaria es la sangre más segura	No puedo donar por razones médicas							No puedo donar por razones médicas						Si, me gustaría ser un donador frecuente (1 vez al año)	Maestría	No puedo donar por razones médicas
08/27/2020 21:39:22	Hombre	19-29	Guatemala	Si	Done a un familiar/amigo/referido				Done a un familiar/amigo/referido			Si	No	Saber que a través de mi donación puedo salvar vidas humanas	Ya he donado antes							Ya he donado antes						Si, me gustaría ser un donador frecuente (1 vez al año)	Licenciatura	Ya he donado antes
08/27/2020 21:39:28	Mujer	19-29	Guatemala	Si	Done a un familiar/amigo/referido				Done a un familiar/amigo/referido			Si	No	Ya he donado	Ya he donado antes							Ya he donado antes						Si, pero solo en emergencias sin importar el receptor	Licenciatura	Ya he donado antes
08/27/2020 21:39:30	Hombre	30-39	Guatemala	No	No he donado antes				No he donado antes			Si	No	Es responsabilidad con la sociedad	No puedo donar por razones médicas	Otro (dejar comentario)						No puedo donar por razones médicas	Otro (dejar comentario)					No estoy interesado en donar sangre	Maestría	No puedo donar por razones médicas	Otro (dejar comentario)
08/27/2020 21:39:48	Hombre	30-39	Huehuetenango	Si	Done en una Jornada de donación de Cruz Roja				Done en una Jornada de donación de Cruz Roja			Si	No	Salvar una vida	Otro (dejar comentario)							Otro (dejar comentario)						Si, pero solo en emergencias sin importar el receptor	Maestría	Otro (dejar comentario)
08/27/2020 21:39:50	Mujer	30-39	Guatemala	No	No he donado antes				No he donado antes			No	No	Conocer mejor como es el proceso y las agujas	Me dan miedo las agujas	No se me había ocurrido antes	Otro (dejar comentario)					Me dan miedo las agujas	No se me había ocurrido antes	Otro (dejar comentario)				Si, me gustaría ser un donador frecuente (1 vez al año)	Licenciatura	Me dan miedo las agujas	No se me había ocurrido antes	Otro (dejar comentario)
08/27/2020 21:39:56	Hombre	40-49	Escuintla	No	No he donado antes				No he donado antes			No	No	Lugares limpios para donar.	No puedo donar por razones médicas							No puedo donar por razones médicas						Si, me gustaría ser un donador frecuente (1 vez al año)	Doctorado	No puedo donar por razones médicas
08/27/2020 21:40:04	Mujer	19-29	Guatemala	Si	Done a un familiar/amigo/referido	Done en una Jornadas DonaGuate			Done a un familiar/amigo/referido	Done en una Jornadas DonaGuate		Si	No	Lugares más accesibles	Otro (dejar comentario)							Otro (dejar comentario)						Si, me gustaría ser un donador frecuente (1 vez al año)	Licenciatura	Otro (dejar comentario)
08/27/2020 21:40:05	Hombre	19-29	Sacatepéquez	Si	Done a un familiar/amigo/referido				Done a un familiar/amigo/referido			Si	No	Que existiría medios o centros mas a la mano de los donantes a modo que no se dificulte el donar sangre	Ya he donado antes							Ya he donado antes						Si, me gustaría ser un donador frecuente (1 vez al año)	Licenciatura	Ya he donado antes
08/27/2020 21:40:42	Mujer	30-39	Guatemala	No	No he donado antes				No he donado antes			No	No	Saber requisitos claros antes de ir	No puedo donar por razones médicas							No puedo donar por razones médicas						Si, pero solo en emergencias de familiares, amigos y conocidos	Maestría	No puedo donar por razones médicas
08/27/2020 21:40:58	Mujer	60+	Guatemala	Si	Done a un familiar/amigo/referido				Done a un familiar/amigo/referido			Si	No	Salvar una vida	Otro (dejar comentario)							Otro (dejar comentario)						Si, pero solo en emergencias sin importar el receptor	Licenciatura	Otro (dejar comentario)
08/27/2020 21:41:27	Hombre	30-39	Guatemala	Si	Done en una Jornada de donación de Cruz Roja				Done en una Jornada de donación de Cruz Roja			Si	No	Hacer campaña de vez en cuando, para recordar a la gente lo importante que es y dar datos o cifras de las vidas qué se salvan y las que se podrían salvar con el apoyo de más gente	Ya he donado antes							Ya he donado antes						Si, pero solo en emergencias sin importar el receptor	Doctorado	Ya he donado antes
08/27/2020 21:41:28	Mujer	30-39	Guatemala	No	No he donado antes				No he donado antes			Si	No	Información GENERAL de los requisitos ya que dependen el lugar	Me dan miedo los efectos secundarios de donar sangre	Otro (dejar comentario)						Me dan miedo los efectos secundarios de donar sangre	Otro (dejar comentario)					No estoy interesado en donar sangre	Licenciatura	Me dan miedo los efectos secundarios de donar sangre	Otro (dejar comentario)
08/27/2020 21:41:37	Hombre	19-29	Guatemala	Si	Otros (favor especificar en comentarios)				Otros (favor especificar en comentarios)			Si	No	Disponibilidad	Ya he donado antes							Ya he donado antes						Si, me gustaría ser un donador frecuente (1 vez al año)	Maestría	Ya he donado antes
08/27/2020 21:41:44	Hombre	19-29	Guatemala	Si	Otros (favor especificar en comentarios)				Otros (favor especificar en comentarios)			Si	No	Disponibilidad	Ya he donado antes							Ya he donado antes						Si, me gustaría ser un donador frecuente (1 vez al año)	Maestría	Ya he donado antes
08/27/2020 21:41:59	Mujer	19-29	Guatemala	No	No he donado antes				No he donado antes			Si	No	Campañas de promoción	Otro (dejar comentario)							Otro (dejar comentario)						Si, me gustaría ser un donador frecuente (1 vez al año)	Licenciatura	Otro (dejar comentario)
08/27/2020 21:42:29	Hombre	19-29	Guatemala	Si	Done a un familiar/amigo/referido				Done a un familiar/amigo/referido			No	No	una ubicación accesible, un horario flexible.	Ya he donado antes							Ya he donado antes						Si, me gustaría ser un donador frecuente (1 vez al año)	Licenciatura	Ya he donado antes
08/27/2020 21:42:43	Mujer	30-39	Guatemala	Si	Done a un familiar/amigo/referido				Done a un familiar/amigo/referido			Si	No	El reconocer que mi sangre podría salvar una vida	Ya he donado antes							Ya he donado antes						Si, pero solo en emergencias sin importar el receptor	Licenciatura	Ya he donado antes
08/27/2020 21:43:14	Mujer	40-49	Sacatepéquez	No	No he donado antes				No he donado antes			No	No	Información de lugares donde se pueda realizar cercanos a mi domicilio	No sé donde puedo donar							No sé donde puedo donar						Si, me gustaría ser un donador frecuente (1 vez al año)	Licenciatura	No sé donde puedo donar
08/27/2020 21:44:06	Mujer	19-29	Sacatepéquez	No	No he donado antes				No he donado antes			Si	No	Que se pueda realizar fines de semana, especialmente domingos porque el trabajo no me permite asistir entre semana	Por horario laboral se me complica	Los centros de donación me queda muy lejos						Por horario laboral se me complica	Los centros de donación me queda muy lejos					Si, me gustaría ser un donador frecuente (1 vez al año)	Licenciatura	Por horario laboral se me complica	Los centros de donación me queda muy lejos
08/27/2020 21:44:22	Mujer	40-49	Guatemala	No	No he donado antes				No he donado antes			Si	Si	Si fuera para un ser querido	Me dan miedo las agujas	No confió en la higiene de los lugares para donar	Me dan miedo los efectos secundarios de donar sangre	Solo donaría si es para alguien conocido				Me dan miedo las agujas	No confió en la higiene de los lugares para donar	Me dan miedo los efectos secundarios de donar sangre	Solo donaría si es para alguien conocido			No estoy interesado en donar sangre	Licenciatura	Me dan miedo las agujas	No confió en la higiene de los lugares para donar	Me dan miedo los efectos secundarios de donar sangre	Solo donaría si es para alguien conocido
08/27/2020 21:44:45	Mujer	50-59	Guatemala	No	No he donado antes				No he donado antes			Si	No	No se	Me dan miedo las agujas							Me dan miedo las agujas						Si, pero solo en emergencias de familiares, amigos y conocidos	Licenciatura	Me dan miedo las agujas
08/27/2020 21:44:48	Hombre	50-59	Guatemala	Si	Done a un familiar/amigo/referido				Done a un familiar/amigo/referido			Si	Si	Nada	Ya he donado antes							Ya he donado antes						Si, pero solo en emergencias de familiares, amigos y conocidos	Licenciatura	Ya he donado antes
08/27/2020 21:45:25	Mujer	19-29	Guatemala	Si	Done en una Jornada de donación de Cruz Roja				Done en una Jornada de donación de Cruz Roja			Si	Si	El saber si ayude a alguien con mi donación	Otro (dejar comentario)							Otro (dejar comentario)						Si, pero solo en emergencias de familiares, amigos y conocidos	Licenciatura	Otro (dejar comentario)
08/27/2020 21:45:29	Hombre	19-29	Sacatepéquez	No	No he donado antes				No he donado antes			Si	No	Atención agradable y no lucro con la sangre	Por horario laboral se me complica							Por horario laboral se me complica						Si, me gustaría ser un donador frecuente (1 vez al año)	Licenciatura	Por horario laboral se me complica
08/27/2020 21:45:57	Hombre	30-39	Guatemala	Si	Done a un familiar/amigo/referido				Done a un familiar/amigo/referido			No	No	X	Ya he donado antes	Me dan miedo las agujas						Ya he donado antes	Me dan miedo las agujas					Si, pero solo en emergencias sin importar el receptor	Licenciatura	Ya he donado antes	Me dan miedo las agujas
08/27/2020 21:46:00	Mujer	30-39	Guatemala	No	No he donado antes				No he donado antes			Si	No	Me gustaría pero por razones médicas no puedo donar	No puedo donar por razones médicas							No puedo donar por razones médicas						Si, pero solo en emergencias sin importar el receptor	Maestría	No puedo donar por razones médicas
08/27/2020 21:46:02	Hombre	30-39	Guatemala	Si	Done a un familiar/amigo/referido				Done a un familiar/amigo/referido			Si	Si	Ayudar a alguien	Ya he donado antes							Ya he donado antes						Si, pero solo en emergencias sin importar el receptor	Maestría	Ya he donado antes
08/27/2020 21:46:16	Mujer	30-39	Guatemala	Si	Done a un familiar/amigo/referido				Done a un familiar/amigo/referido			Si	No	Que el proceso sea rápido, las veces que he donado pierdo toda la mañana	Ya he donado antes							Ya he donado antes						Si, pero solo en emergencias de familiares, amigos y conocidos	Maestría	Ya he donado antes
08/27/2020 21:46:29	Mujer	19-29	Guatemala	Si	Done a un familiar/amigo/referido	Done en una Jornada de donación de Cruz Roja	Done en una Jornadas DonaGuate		Done a un familiar/amigo/referido	Done en una Jornada de donación de Cruz Roja	Done en una Jornadas DonaGuate	Si	No	Un recordatorio que diga ya puedes donar de nuevo ( correo) haría que este más pendiente te del tiempo transcurrido y donaria de nuevo	Ya he donado antes							Ya he donado antes						Si, me gustaría ser un donador frecuente (1 vez al año)	Secundaria	Ya he donado antes
08/27/2020 21:46:48	Hombre	19-29	Guatemala	Si	Done en una Jornada de donación de Cruz Roja				Done en una Jornada de donación de Cruz Roja			Si	No	Campañas en lugares cercanos a mi casa	Por horario laboral se me complica	Los centros de donación me queda muy lejos						Por horario laboral se me complica	Los centros de donación me queda muy lejos					Si, me gustaría ser un donador frecuente (1 vez al año)	Licenciatura	Por horario laboral se me complica	Los centros de donación me queda muy lejos
08/27/2020 21:46:49	Mujer	30-39	Guatemala	No	No he donado antes				No he donado antes			Si	No	.	Solo donaría si es para alguien conocido	Miedo a infectarme de alguna enfermedad por agujas						Solo donaría si es para alguien conocido	Miedo a infectarme de alguna enfermedad por agujas					No estoy interesado en donar sangre	Licenciatura	Solo donaría si es para alguien conocido	Miedo a infectarme de alguna enfermedad por agujas
08/27/2020 21:47:01	Mujer	30-39	Guatemala	Si	Done en una Jornada de donación de Cruz Roja				Done en una Jornada de donación de Cruz Roja			Si	No	Ayudar	Ya he donado antes							Ya he donado antes						Si, me gustaría ser un donador frecuente (1 vez al año)	Maestría	Ya he donado antes
08/27/2020 21:47:03	Mujer	30-39	Guatemala	No	No he donado antes				No he donado antes			No	No	No tener que ir a hospital público, hacer menos colas, lugar más accesible a mi zona	Otro (dejar comentario)							Otro (dejar comentario)						Si, me gustaría ser un donador frecuente (1 vez al año)	Secundaria	Otro (dejar comentario)
08/27/2020 21:47:04	Hombre	50-59	Guatemala	Si	Done a un familiar/amigo/referido				Done a un familiar/amigo/referido			Si	No	Agendar la cita	Ya he donado antes							Ya he donado antes						Si, me gustaría ser un donador frecuente (1 vez al año)	Maestría	Ya he donado antes
08/27/2020 21:48:20	Hombre	19-29	Guatemala	No	No he donado antes				No he donado antes			Si	No	No se	Otro (dejar comentario)							Otro (dejar comentario)						Si, pero solo en emergencias de familiares, amigos y conocidos	Licenciatura	Otro (dejar comentario)
08/27/2020 21:48:39	Mujer	40-49	Guatemala	No	No he donado antes				No he donado antes			Si	No	Ayudar a las personas	Ya he donado antes	No puedo donar por razones médicas						Ya he donado antes	No puedo donar por razones médicas					Si, pero solo en emergencias sin importar el receptor	Licenciatura	Ya he donado antes	No puedo donar por razones médicas
08/27/2020 21:48:58	Hombre	60+	Guatemala	Si	Done a un familiar/amigo/referido				Done a un familiar/amigo/referido			No	No	no se porque a mi edad (61) ya no se puede ser donador	Ya he donado antes							Ya he donado antes						Si, me gustaría ser un donador frecuente (1 vez al año)	Maestría	Ya he donado antes
08/27/2020 21:49:07	Mujer	30-39	Sacatepéquez	Si	Done en una Jornada de donación de Cruz Roja				Done en una Jornada de donación de Cruz Roja			No	No	Que sea una persona que conozco o que sea un familiar de alguien que conozco	Ya he donado antes							Ya he donado antes						Si, pero solo en emergencias sin importar el receptor	Maestría	Ya he donado antes
08/27/2020 21:49:23	Mujer	30-39	Guatemala	Si	Otros (favor especificar en comentarios)				Otros (favor especificar en comentarios)			Si	No	Que fuera fácil el proceso, una vez fui a donar para alguien que no conocía al IGSS y luego de más de 3 horas sin haberme hecho ni siquiera pruebas me tuve que ir.	Ya he donado antes							Ya he donado antes						Si, me gustaría ser un donador frecuente (1 vez al año)	Maestría	Ya he donado antes
08/27/2020 21:50:38	Hombre	19-29	Guatemala	Si	Done a un familiar/amigo/referido	Done en una Jornada de donación de Cruz Roja	Done en una Jornadas DonaGuate		Done a un familiar/amigo/referido	Done en una Jornada de donación de Cruz Roja	Done en una Jornadas DonaGuate	Si	No	que luego de donar sangre se me diera el derecho de descansar laboralmente al día siguiente. facilitaría mi donación que en los hospitales nacionales la entrevista se hiciera de forma virtual a manera de programas un dia para la donación de sangre	Ya he donado antes							Ya he donado antes						Si, me gustaría ser un donador frecuente (1 vez al año)	Licenciatura	Ya he donado antes
08/27/2020 21:51:49	Mujer	19-29	Guatemala	Si	Done a un familiar/amigo/referido				Done a un familiar/amigo/referido			Si	No	El hecho de salvar una vida	Tengo una sangre poco común y prefiero donar solo en emergencia							Tengo una sangre poco común y prefiero donar solo en emergencia						Si, pero solo en emergencias sin importar el receptor	Maestría	Tengo una sangre poco común y prefiero donar solo en emergencia
08/27/2020 21:51:51	Hombre	19-29	Guatemala	Si	Done en una Jornadas DonaGuate				Done en una Jornadas DonaGuate			Si	No	Ayudar al prójimo	Ya he donado antes							Ya he donado antes						Si, me gustaría ser un donador frecuente (1 vez al año)	Maestría	Ya he donado antes
08/27/2020 21:52:21	Hombre	30-39	Guatemala	No	No he donado antes				No he donado antes			Si	No	Motivar pruebas de ets	Otro (dejar comentario)							Otro (dejar comentario)						Si, pero solo en emergencias sin importar el receptor	Licenciatura	Otro (dejar comentario)
08/27/2020 21:52:56	Mujer	60+	Guatemala	No	No he donado antes				No he donado antes			Si	No	Por mi edad ya no puedo pero si lo haría sin ningún problema	No puedo donar por razones médicas							No puedo donar por razones médicas						Si, pero solo en emergencias sin importar el receptor	Maestría	No puedo donar por razones médicas
08/27/2020 21:52:56	Mujer	60+	Guatemala	Si	Done a un familiar/amigo/referido				Done a un familiar/amigo/referido			Si	No	Salvar a alguien	Ya he donado antes							Ya he donado antes						Si, pero solo en emergencias de familiares, amigos y conocidos	Secundaria	Ya he donado antes
08/27/2020 21:54:06	Hombre	40-49	Guatemala	Si	Done a un familiar/amigo/referido				Done a un familiar/amigo/referido			Si	No	Iría a donar pero actualmente no puedo por medicamento para la presión, espero pronto poder donar	Ya he donado antes							Ya he donado antes						Si, pero solo en emergencias sin importar el receptor	Maestría	Ya he donado antes
08/27/2020 21:54:08	Mujer	40-49	Guatemala	No	No he donado antes				No he donado antes			Si	No	No puedo donar sangre por haber tenido hepatitis	No puedo donar por razones médicas							No puedo donar por razones médicas						Si, pero solo en emergencias sin importar el receptor	Secundaria	No puedo donar por razones médicas
08/27/2020 21:57:33	Mujer	30-39	Sacatepéquez	Si	Done a un familiar/amigo/referido				Done a un familiar/amigo/referido			Si	No	Mejor ambiente durante la extracción.	Ya he donado antes							Ya he donado antes						Si, pero solo en emergencias sin importar el receptor	Maestría	Ya he donado antes
08/27/2020 21:57:45	Mujer	30-39	Guatemala	No	No he donado antes				No he donado antes			Si	No	Dar a conocer los centtros de donacion	No puedo donar por razones médicas							No puedo donar por razones médicas						Si, me gustaría ser un donador frecuente (1 vez al año)	Licenciatura	No puedo donar por razones médicas
08/27/2020 21:57:45	Mujer	19-29	Guatemala	Si	Done a un familiar/amigo/referido				Done a un familiar/amigo/referido			Si	No	Mejor información sobre lo pre requisitos	Ya he donado antes							Ya he donado antes						Si, me gustaría ser un donador frecuente (1 vez al año)	Licenciatura	Ya he donado antes
08/27/2020 21:59:00	Hombre	30-39	Guatemala	Si	Otros (favor especificar en comentarios)				Otros (favor especificar en comentarios)			Si	No	Ninguna	Ya he donado antes							Ya he donado antes						Si, me gustaría ser un donador frecuente (1 vez al año)	Maestría	Ya he donado antes
08/27/2020 22:00:32	Hombre	30-39	Guatemala	No	No he donado antes				No he donado antes			Si	No	Saber cómo se está ayudando a otras personas con la sangre que se dona. Contar algunas historias en redes sociales.	Otro (dejar comentario)							Otro (dejar comentario)						Si, pero solo en emergencias de familiares, amigos y conocidos	Licenciatura	Otro (dejar comentario)
08/27/2020 22:01:23	Mujer	19-29	Guatemala	Si	Done a un familiar/amigo/referido	Otros (favor especificar en comentarios)			Done a un familiar/amigo/referido	Otros (favor especificar en comentarios)		Si	No	La cercanía delLug	Ya he donado antes							Ya he donado antes						Si, me gustaría ser un donador frecuente (1 vez al año)	Licenciatura	Ya he donado antes
08/27/2020 22:01:36	Mujer	19-29	Guatemala	No	No he donado antes				No he donado antes			Si	No	Ubicaciones de los centros de donación, ideal que sean ubicaciones céntricas.	No puedo donar por razones médicas							No puedo donar por razones médicas						Si, me gustaría ser un donador frecuente (1 vez al año)	Licenciatura	No puedo donar por razones médicas
08/27/2020 22:01:53	Hombre	30-39	Guatemala	Si	Done a un familiar/amigo/referido	Done en una Jornada de donación de Cruz Roja			Done a un familiar/amigo/referido	Done en una Jornada de donación de Cruz Roja		No	No	Información	Ya he donado antes							Ya he donado antes						Si, me gustaría ser un donador frecuente (1 vez al año)	Licenciatura	Ya he donado antes
08/27/2020 22:03:00	Mujer	19-29	Santa Rosa	No	No he donado antes				No he donado antes			No	No	Ver el proceso de esterilización de los instrumentos que usan.	No confió en la higiene de los lugares para donar							No confió en la higiene de los lugares para donar						Si, pero solo en emergencias sin importar el receptor	Licenciatura	No confió en la higiene de los lugares para donar
08/27/2020 22:03:02	Mujer	40-49	Guatemala	No	No he donado antes				No he donado antes			Si	Si	Salvar vidas	No puedo donar por razones médicas							No puedo donar por razones médicas						Si, me gustaría ser un donador frecuente (1 vez al año)	Licenciatura	No puedo donar por razones médicas
08/27/2020 22:03:15	Mujer	30-39	Guatemala	Si	Done a un familiar/amigo/referido				Done a un familiar/amigo/referido			Si	No	Si es un lugar seguro y limpio	Ya he donado antes							Ya he donado antes						Si, pero solo en emergencias de familiares, amigos y conocidos	Maestría	Ya he donado antes
08/27/2020 22:03:22	Mujer	19-29	Guatemala	No	Otros (favor especificar en comentarios)				Otros (favor especificar en comentarios)			Si	No	Tiempo	Por horario laboral se me complica							Por horario laboral se me complica						Si, me gustaría ser un donador frecuente (1 vez al año)	Secundaria	Por horario laboral se me complica
08/27/2020 22:04:09	Hombre	19-29	Guatemala	Si	Done a un familiar/amigo/referido				Done a un familiar/amigo/referido			No	No	Que pueda ver a quien ayudo la sangre.	Ya he donado antes							Ya he donado antes						Si, pero solo en emergencias de familiares, amigos y conocidos	Licenciatura	Ya he donado antes
08/27/2020 22:04:16	Mujer	40-49	Guatemala	No	No he donado antes				No he donado antes			Si	No	Ayudar a las personas que la necesitan	No puedo donar por razones médicas							No puedo donar por razones médicas						Si, pero solo en emergencias sin importar el receptor	Secundaria	No puedo donar por razones médicas
08/27/2020 22:04:31	Hombre	19-29	Guatemala	Si	Otros (favor especificar en comentarios)				Otros (favor especificar en comentarios)			Si	No	Dinero	Ya he donado antes							Ya he donado antes						No estoy interesado en donar sangre	Licenciatura	Ya he donado antes
08/27/2020 22:05:08	Hombre	19-29	Guatemala	Si	Done a un familiar/amigo/referido				Done a un familiar/amigo/referido			Si	No	Que me hagan fácil la donación; no tener que trasladarme ni estar atado a un horario.	Ya he donado antes							Ya he donado antes						Si, me gustaría ser un donador frecuente (1 vez al año)	Maestría	Ya he donado antes
08/27/2020 22:06:07	Mujer	50-59	Guatemala	No	No he donado antes				No he donado antes			Si	No	Tuve hepatitis y no puedo donar	No puedo donar por razones médicas							No puedo donar por razones médicas						Si, pero solo en emergencias de familiares, amigos y conocidos	Licenciatura	No puedo donar por razones médicas
08/27/2020 22:06:34	Mujer	19-29	Guatemala	No	No he donado antes				No he donado antes			Si	No	Saber si puedo donar aunque esté baja en peso	Otro (dejar comentario)							Otro (dejar comentario)						Si, pero solo en emergencias sin importar el receptor	Maestría	Otro (dejar comentario)
08/27/2020 22:06:36	Hombre	19-29	Guatemala	No	No he donado antes				No he donado antes			Si	No	Que alguien cercano lo necesite	Me dan miedo los efectos secundarios de donar sangre							Me dan miedo los efectos secundarios de donar sangre						Si, pero solo en emergencias de familiares, amigos y conocidos	Secundaria	Me dan miedo los efectos secundarios de donar sangre
08/27/2020 22:06:43	Mujer	19-29	Guatemala	No	No he donado antes				No he donado antes			No	No	Un lugar seguro, higiénico, con baste información sobre el tema, para que motivos pudieran ser usados	No sé donde puedo donar	Otro (dejar comentario)						No sé donde puedo donar	Otro (dejar comentario)					Si, me gustaría ser un donador frecuente (1 vez al año)	Licenciatura	No sé donde puedo donar	Otro (dejar comentario)
08/27/2020 22:07:43	Hombre	19-29	Guatemala	Si	Done en una Jornadas DonaGuate				Done en una Jornadas DonaGuate			Si	No	Mejor atención médica. La última vez que doné me desmayé a la mitad del proceso y no me dieron ni un jugo porque dijeron que esos eran para quién si llenaba la bolsa.	Ya he donado antes							Ya he donado antes						No estoy interesado en donar sangre	Licenciatura	Ya he donado antes
08/27/2020 22:07:45	Mujer	19-29	Guatemala	No	No he donado antes				No he donado antes			Si	No	Salvar a alguien	Me dan miedo las agujas							Me dan miedo las agujas						Si, pero solo en emergencias de familiares, amigos y conocidos	Licenciatura	Me dan miedo las agujas
08/27/2020 22:08:23	Mujer	30-39	Guatemala	Si	Done a un familiar/amigo/referido				Done a un familiar/amigo/referido			Si	No	Lugar céntrico y con horarios para los que trabajamos	Ya he donado antes							Ya he donado antes						Si, me gustaría ser un donador frecuente (1 vez al año)	Maestría	Ya he donado antes
08/27/2020 22:10:16	Hombre	30-39	Guatemala	No	No he donado antes				No he donado antes			No	No	Información	No confió en la higiene de los lugares para donar	Miedo a infectarme de alguna enfermedad por agujas						No confió en la higiene de los lugares para donar	Miedo a infectarme de alguna enfermedad por agujas					Si, pero solo en emergencias sin importar el receptor	Licenciatura	No confió en la higiene de los lugares para donar	Miedo a infectarme de alguna enfermedad por agujas
08/27/2020 22:11:10	Hombre	50-59	Guatemala	No	No he donado antes				No he donado antes			Si	No	Que estuviera bien médicamente para poder hacerlo	No puedo donar por razones médicas							No puedo donar por razones médicas						No estoy interesado en donar sangre	Licenciatura	No puedo donar por razones médicas
08/27/2020 22:12:54	Mujer	50-59	Sacatepéquez	No	No he donado antes				No he donado antes			No	No	Para mis hijos que son también b negativo	No confió en el uso de la sangre	Miedo a infectarme de alguna enfermedad por agujas	Tengo una sangre poco común y prefiero donar solo en emergencia					No confió en el uso de la sangre	Miedo a infectarme de alguna enfermedad por agujas	Tengo una sangre poco común y prefiero donar solo en emergencia				No estoy interesado en donar sangre	Licenciatura	No confió en el uso de la sangre	Miedo a infectarme de alguna enfermedad por agujas	Tengo una sangre poco común y prefiero donar solo en emergencia
08/27/2020 22:12:56	Mujer	19-29	Guatemala	No	No he donado antes				No he donado antes			Si	No	Poder donar sangre en la tarde.	Por horario laboral se me complica	Los centros de donación me queda muy lejos						Por horario laboral se me complica	Los centros de donación me queda muy lejos					Si, me gustaría ser un donador frecuente (1 vez al año)	Licenciatura	Por horario laboral se me complica	Los centros de donación me queda muy lejos
08/27/2020 22:13:14	Mujer	30-39	Guatemala	Si	Done a un familiar/amigo/referido				Done a un familiar/amigo/referido			Si	No	Horarios de atención y servicio/atención rápida	Ya he donado antes							Ya he donado antes						Si, me gustaría ser un donador frecuente (1 vez al año)	Maestría	Ya he donado antes
08/27/2020 22:13:14	Mujer	40-49	Guatemala	Si	Done a un familiar/amigo/referido				Done a un familiar/amigo/referido			Si	No	Más información al respecto	Ya he donado antes							Ya he donado antes						Si, pero solo en emergencias sin importar el receptor	Licenciatura	Ya he donado antes
08/27/2020 22:13:42	Hombre	30-39	Alta Verapaz	Si	Done a un familiar/amigo/referido				Done a un familiar/amigo/referido			Si	No	Ninguno	Ya he donado antes							Ya he donado antes						Si, me gustaría ser un donador frecuente (1 vez al año)	Secundaria	Ya he donado antes
08/27/2020 22:13:49	Mujer	50-59	Guatemala	No	No he donado antes				No he donado antes			Si	Si	Si fuera muy necesario para un familiar	No puedo donar por razones médicas							No puedo donar por razones médicas						Si, pero solo en emergencias de familiares, amigos y conocidos	Licenciatura	No puedo donar por razones médicas
08/27/2020 22:14:00	Hombre	19-29	Guatemala	No	No he donado antes				No he donado antes			No	No	Un proceso menos tedioso e invasivo.	Me dan miedo las agujas	Me dan miedo los efectos secundarios de donar sangre						Me dan miedo las agujas	Me dan miedo los efectos secundarios de donar sangre					Si, pero solo en emergencias de familiares, amigos y conocidos	Licenciatura	Me dan miedo las agujas	Me dan miedo los efectos secundarios de donar sangre
08/27/2020 22:14:17	Mujer	40-49	Guatemala	No	No he donado antes				No he donado antes			No	No	Condiciones claras de higiene	No confió en la higiene de los lugares para donar							No confió en la higiene de los lugares para donar						Si, me gustaría ser un donador frecuente (1 vez al año)	Maestría	No confió en la higiene de los lugares para donar
08/27/2020 22:17:30	Hombre	30-39	Guatemala	Si	Done a un familiar/amigo/referido				Done a un familiar/amigo/referido			Si	No	Ayudar a alguien en premura	Ya he donado antes							Ya he donado antes						Si, me gustaría ser un donador frecuente (1 vez al año)	Licenciatura	Ya he donado antes
08/27/2020 22:17:49	Hombre	19-29	Guatemala	No	No he donado antes				No he donado antes			No	No	Campañas de información sobre dondé donar, procedimiento, requisitos, etc.	Los centros de donación me queda muy lejos							Los centros de donación me queda muy lejos						Si, me gustaría ser un donador frecuente (1 vez al año)	Licenciatura	Los centros de donación me queda muy lejos
08/27/2020 22:18:25	Mujer	50-59	Guatemala	No	No he donado antes				No he donado antes			Si	No	Por el momento no puedo donar por razones médicas y porque ya tengo 57 años	No puedo donar por razones médicas							No puedo donar por razones médicas						Si, me gustaría ser un donador frecuente (1 vez al año)	Maestría	No puedo donar por razones médicas
08/27/2020 22:18:29	Mujer	50-59	Guatemala	No	No he donado antes				No he donado antes			No	No	Saber donde se puede donar	No puedo donar por razones médicas							No puedo donar por razones médicas						Si, pero solo en emergencias sin importar el receptor	Licenciatura	No puedo donar por razones médicas
08/27/2020 22:19:25	Mujer	60+	Escuintla	Si	Done a un familiar/amigo/referido				Done a un familiar/amigo/referido			Si	No	Ayudar	Ya he donado antes							Ya he donado antes						Si, pero solo en emergencias sin importar el receptor	Secundaria	Ya he donado antes
08/27/2020 22:19:59	Mujer	30-39	Guatemala	No	No he donado antes				No he donado antes			Si	No	Que llegaran más cerca de donde yo estoy	No se me había ocurrido antes							No se me había ocurrido antes						Si, me gustaría ser un donador frecuente (1 vez al año)	Licenciatura	No se me había ocurrido antes
08/27/2020 22:21:04	Mujer	40-49	Guatemala	No	No he donado antes				No he donado antes			Si	No	*	Otro (dejar comentario)							Otro (dejar comentario)						Si, me gustaría ser un donador frecuente (1 vez al año)	Maestría	Otro (dejar comentario)
08/27/2020 22:24:19	Hombre	40-49	Guatemala	No	No he donado antes				No he donado antes			No	No	El proceso sea ágil	Otro (dejar comentario)							Otro (dejar comentario)						Si, me gustaría ser un donador frecuente (1 vez al año)	Licenciatura	Otro (dejar comentario)
08/27/2020 22:24:23	Mujer	40-49	Guatemala	Si	Done a un familiar/amigo/referido				Done a un familiar/amigo/referido			Si	No	Alguien que quiero	Tengo una sangre poco común y prefiero donar solo en emergencia							Tengo una sangre poco común y prefiero donar solo en emergencia						Si, pero solo en emergencias de familiares, amigos y conocidos	Maestría	Tengo una sangre poco común y prefiero donar solo en emergencia
08/27/2020 22:25:34	Hombre	30-39	Sololá	Si	Done a un familiar/amigo/referido				Done a un familiar/amigo/referido			Si	No	Tener un banco de sangre cerca	Ya he donado antes							Ya he donado antes						Si, pero solo en emergencias sin importar el receptor	Maestría	Ya he donado antes
08/27/2020 22:26:09	Mujer	19-29	Guatemala	Si	Done a un familiar/amigo/referido	Otros (favor especificar en comentarios)			Done a un familiar/amigo/referido	Otros (favor especificar en comentarios)		Si	No	Crear conciencia de porque es importante donar sangre y saber que tiene un impacto directo en la vida de las personas que rodean a la persona que recibe la donación	Ya he donado antes							Ya he donado antes						Si, me gustaría ser un donador frecuente (1 vez al año)	Secundaria	Ya he donado antes
08/27/2020 22:26:18	Mujer	30-39	Sacatepéquez	No	No he donado antes				No he donado antes			No	Si	Información	No confió en la higiene de los lugares para donar	Me dan miedo los efectos secundarios de donar sangre	Solo donaría si es para alguien conocido	Miedo a infectarme de alguna enfermedad por agujas				No confió en la higiene de los lugares para donar	Me dan miedo los efectos secundarios de donar sangre	Solo donaría si es para alguien conocido	Miedo a infectarme de alguna enfermedad por agujas			Si, pero solo en emergencias de familiares, amigos y conocidos	Licenciatura	No confió en la higiene de los lugares para donar	Me dan miedo los efectos secundarios de donar sangre	Solo donaría si es para alguien conocido	Miedo a infectarme de alguna enfermedad por agujas
08/27/2020 22:26:59	Mujer	40-49	Guatemala	No	No he donado antes				No he donado antes			Si	No	Pues no es que me motive, pero si esta en uno apoyar, por que no hacerlo	Me dan miedo las agujas	Otro (dejar comentario)						Me dan miedo las agujas	Otro (dejar comentario)					Si, pero solo en emergencias sin importar el receptor	Licenciatura	Me dan miedo las agujas	Otro (dejar comentario)
08/27/2020 22:27:24	Hombre	30-39	Izabal	Si	Otros (favor especificar en comentarios)				Otros (favor especificar en comentarios)			Si	No	Optimizar los bancos de sangre y jornadas en el interior	Ya he donado antes							Ya he donado antes						Si, me gustaría ser un donador frecuente (1 vez al año)	Maestría	Ya he donado antes
08/27/2020 22:27:42	Mujer	50-59	Guatemala	Si	Done a un familiar/amigo/referido	Done en una Jornada de donación de Cruz Roja			Done a un familiar/amigo/referido	Done en una Jornada de donación de Cruz Roja		Si	No	Que el lugar sea confiable e higiénico	Ya he donado antes							Ya he donado antes						Si, pero solo en emergencias de familiares, amigos y conocidos	Maestría	Ya he donado antes
08/27/2020 22:27:44	Mujer	30-39	Guatemala	No	No he donado antes				No he donado antes			No	Si	Que sea un lugar impecablemente limpio	Solo donaría si es para alguien conocido	No se me había ocurrido antes						Solo donaría si es para alguien conocido	No se me había ocurrido antes					Si, pero solo en emergencias de familiares, amigos y conocidos	Maestría	Solo donaría si es para alguien conocido	No se me había ocurrido antes
08/27/2020 22:30:07	Mujer	19-29	Guatemala	No	No he donado antes				No he donado antes			No	No	la ubicación	No puedo donar por razones médicas							No puedo donar por razones médicas						Si, me gustaría ser un donador frecuente (1 vez al año)	Licenciatura	No puedo donar por razones médicas
08/27/2020 22:34:18	Mujer	30-39	Guatemala	Si	Done a un familiar/amigo/referido				Done a un familiar/amigo/referido			Si	No	El horario es complicado cuando uno trabaja y además sería bueno hacer campañas para mejorar la cultura de donación de sangre y órganos en nuestra sociedad.	Ya he donado antes							Ya he donado antes						Si, pero solo en emergencias sin importar el receptor	Maestría	Ya he donado antes
08/27/2020 22:35:14	Mujer	30-39	Guatemala	Si	Done a un familiar/amigo/referido				Done a un familiar/amigo/referido			No	Si	Saber que la sangre termina en buenas manos y pueda salvar vidas.	Ya he donado antes							Ya he donado antes						Si, pero solo en emergencias de familiares, amigos y conocidos	Secundaria	Ya he donado antes
08/27/2020 22:36:14	Mujer	40-49	Guatemala	No	No he donado antes				No he donado antes			No	Si	No puedo por razonesbm3dicas	No puedo donar por razones médicas	Solo donaría si es para alguien conocido						No puedo donar por razones médicas	Solo donaría si es para alguien conocido					No estoy interesado en donar sangre	Maestría	No puedo donar por razones médicas	Solo donaría si es para alguien conocido
08/27/2020 22:36:29	Mujer	60+	Alta Verapaz	Si	Done a un familiar/amigo/referido				Done a un familiar/amigo/referido			Si	Si	Que fuera en un lugar cercano y confiable	Solo donaría si es para alguien conocido							Solo donaría si es para alguien conocido						Si, pero solo en emergencias de familiares, amigos y conocidos	Licenciatura	Solo donaría si es para alguien conocido
08/27/2020 22:36:59	Mujer	30-39	Guatemala	No	No he donado antes				No he donado antes			No	Si	Horario, ubicación y seguridad/seriedad y profesionalismo	Otro (dejar comentario)							Otro (dejar comentario)						Si, me gustaría ser un donador frecuente (1 vez al año)	Licenciatura	Otro (dejar comentario)
08/27/2020 22:37:04	Mujer	40-49	Guatemala	Si	Done a un familiar/amigo/referido				Done a un familiar/amigo/referido			Si	No	A veces he querido ir a donar sangre y como hay varios requerimientos las ultimas veces no he podido porque no lleno todos los requerimientos.	Ya he donado antes							Ya he donado antes						Si, pero solo en emergencias de familiares, amigos y conocidos	Maestría	Ya he donado antes
08/27/2020 22:37:24	Mujer	19-29	Guatemala	No	No he donado antes				No he donado antes			Si	Si	No puedo donar sangre por razones médicas	No puedo donar por razones médicas							No puedo donar por razones médicas						Si, pero solo en emergencias de familiares, amigos y conocidos	Maestría	No puedo donar por razones médicas
08/27/2020 22:37:31	Mujer	19-29	Guatemala	No	No he donado antes				No he donado antes			No	No	Horarios flexibles	Por horario laboral se me complica							Por horario laboral se me complica						Si, me gustaría ser un donador frecuente (1 vez al año)	Licenciatura	Por horario laboral se me complica
08/27/2020 22:39:24	Mujer	30-39	Guatemala	Si	Otros (favor especificar en comentarios)				Otros (favor especificar en comentarios)			Si	No	Que fuera para un ser querido y cercano. Yo no es que no pueda, sino que tengo venas muy delgadas, y la única vez que done sangre, fue una mala experiencia, pues se me rompió la vena y se me puso verde el brazo por una semana.	Ya he donado antes							Ya he donado antes						Si, pero solo en emergencias de familiares, amigos y conocidos	Maestría	Ya he donado antes
08/27/2020 22:40:01	Hombre	30-39	Guatemala	Si	Done a un familiar/amigo/referido				Done a un familiar/amigo/referido			Si	Si	Seguridad en el proceso	Ya he donado antes							Ya he donado antes						Si, pero solo en emergencias de familiares, amigos y conocidos	Maestría	Ya he donado antes
08/27/2020 22:41:20	Mujer	40-49	Guatemala	Si	Done a un familiar/amigo/referido				Done a un familiar/amigo/referido			Si	No	Me encanta donar	Ya he donado antes							Ya he donado antes						Si, me gustaría ser un donador frecuente (1 vez al año)	Maestría	Ya he donado antes
08/27/2020 22:42:03	Mujer	19-29	Guatemala	No	No he donado antes				No he donado antes			No	No	Salvar vidas	No sé donde puedo donar							No sé donde puedo donar						Si, me gustaría ser un donador frecuente (1 vez al año)	Secundaria	No sé donde puedo donar
08/27/2020 22:42:34	Mujer	30-39	Guatemala	No	No he donado antes				No he donado antes			Si	No	Horarios amplios y tener cita para llegar y salir rápido.	Otro (dejar comentario)							Otro (dejar comentario)						Si, me gustaría ser un donador frecuente (1 vez al año)	Licenciatura	Otro (dejar comentario)
08/27/2020 22:43:45	Mujer	30-39	Guatemala	No	No he donado antes				No he donado antes			Si	No	Me encantaría pero por razones médicas no puedo donar sangre.	No puedo donar por razones médicas							No puedo donar por razones médicas						Si, pero solo en emergencias de familiares, amigos y conocidos	Maestría	No puedo donar por razones médicas
08/27/2020 22:44:18	Hombre	30-39	Guatemala	Si	Done a un familiar/amigo/referido				Done a un familiar/amigo/referido			Si	No	Lugar y tiempo	Otro (dejar comentario)							Otro (dejar comentario)						Si, me gustaría ser un donador frecuente (1 vez al año)	Maestría	Otro (dejar comentario)
08/27/2020 22:44:36	Mujer	40-49	Guatemala	Si	Done a un familiar/amigo/referido				Done a un familiar/amigo/referido			Si	No	Mucho tarda	Ya he donado antes							Ya he donado antes						Si, pero solo en emergencias sin importar el receptor	Licenciatura	Ya he donado antes
08/27/2020 22:45:09	Hombre	30-39	Guatemala	Si	Done a un familiar/amigo/referido				Done a un familiar/amigo/referido			No	No	Ayudar en la recuperación	Ya he donado antes							Ya he donado antes						Si, pero solo en emergencias de familiares, amigos y conocidos	Secundaria	Ya he donado antes
08/27/2020 22:45:54	Mujer	30-39	Guatemala	No	No he donado antes				No he donado antes			Si	No	Por gusto propio, nada. Solo en emergencias para familiares muy cercanos o amigos íntimos y que el proceso sea inmediato	Me dan miedo las agujas	No confió en la higiene de los lugares para donar	Me dan miedo los efectos secundarios de donar sangre	Solo donaría si es para alguien conocido	Miedo a infectarme de alguna enfermedad por agujas			Me dan miedo las agujas	No confió en la higiene de los lugares para donar	Me dan miedo los efectos secundarios de donar sangre	Solo donaría si es para alguien conocido	Miedo a infectarme de alguna enfermedad por agujas		Si, pero solo en emergencias de familiares, amigos y conocidos	Maestría	Me dan miedo las agujas	No confió en la higiene de los lugares para donar	Me dan miedo los efectos secundarios de donar sangre	Solo donaría si es para alguien conocido	Miedo a infectarme de alguna enfermedad por agujas
08/27/2020 22:46:01	Hombre	30-39	Guatemala	Si	Done a un familiar/amigo/referido				Done a un familiar/amigo/referido			Si	No	Apoyo familiar o amigos	Ya he donado antes							Ya he donado antes						Si, pero solo en emergencias de familiares, amigos y conocidos	Maestría	Ya he donado antes
08/27/2020 22:46:36	Mujer	60+	Guatemala	No	No he donado antes				No he donado antes			Si	No	Tener la edad	No puedo donar por razones médicas							No puedo donar por razones médicas						Si, me gustaría ser un donador frecuente (1 vez al año)	Secundaria	No puedo donar por razones médicas
08/27/2020 22:46:44	Mujer	19-29	Guatemala	No	No he donado antes				No he donado antes			No	No	Salvarle la vida a alguien que lo necesite.	No sé donde puedo donar	No confió en la higiene de los lugares para donar	Otro (dejar comentario)					No sé donde puedo donar	No confió en la higiene de los lugares para donar	Otro (dejar comentario)				Si, me gustaría ser un donador frecuente (1 vez al año)	Secundaria	No sé donde puedo donar	No confió en la higiene de los lugares para donar	Otro (dejar comentario)
08/27/2020 22:48:45	Mujer	50-59	Guatemala	No	No he donado antes				No he donado antes			Si	No	Estar saludable pero no lo estoy	No puedo donar por razones médicas							No puedo donar por razones médicas						Si, me gustaría ser un donador frecuente (1 vez al año)	Doctorado	No puedo donar por razones médicas
08/27/2020 22:50:37	Hombre	60+	Sacatepéquez	Si	Done en una Jornada de donación de Cruz Roja				Done en una Jornada de donación de Cruz Roja			Si	No	Lap pnecesidad de alguna persona de necesitar mi sangre	No puedo donar por razones médicas							No puedo donar por razones médicas						Si, pero solo en emergencias sin importar el receptor	Doctorado	No puedo donar por razones médicas
08/27/2020 22:51:00	Mujer	50-59	Guatemala	Si	Otros (favor especificar en comentarios)				Otros (favor especificar en comentarios)			Si	No	Ahora la edad en algunos lugares	Otro (dejar comentario)							Otro (dejar comentario)						Si, pero solo en emergencias sin importar el receptor	Licenciatura	Otro (dejar comentario)
08/27/2020 22:51:11	Hombre	19-29	Guatemala	No	No he donado antes				No he donado antes			Si	No	Campañas de donamiento de Sangre	Otro (dejar comentario)							Otro (dejar comentario)						Si, me gustaría ser un donador frecuente (1 vez al año)	Licenciatura	Otro (dejar comentario)
08/27/2020 22:51:31	Mujer	30-39	Guatemala	No	No he donado antes				No he donado antes			Si	No	Si pudiera donar no dudaría en hacerlo	No puedo donar por razones médicas							No puedo donar por razones médicas						Si, pero solo en emergencias sin importar el receptor	Licenciatura	No puedo donar por razones médicas
08/27/2020 22:52:51	Mujer	40-49	Guatemala	No	Done a un familiar/amigo/referido				Done a un familiar/amigo/referido			Si	Si	Familia	No puedo donar por razones médicas							No puedo donar por razones médicas						No estoy interesado en donar sangre	Licenciatura	No puedo donar por razones médicas
08/27/2020 22:53:13	Mujer	30-39	Guatemala	Si	Done a un familiar/amigo/referido				Done a un familiar/amigo/referido			Si	No	En estos momentos la seguridad para asegurar la extracción sin riesgo de covid. No por la extracción en si sino por el lugar o ambientes	Ya he donado antes							Ya he donado antes						Si, pero solo en emergencias sin importar el receptor	Licenciatura	Ya he donado antes
08/27/2020 22:54:40	Mujer	19-29	Guatemala	No	No he donado antes				No he donado antes			Si	No	Solo si fuese un familiar	Me dan miedo las agujas	No confió en la higiene de los lugares para donar	Me dan miedo los efectos secundarios de donar sangre	Solo donaría si es para alguien conocido	Miedo a infectarme de alguna enfermedad por agujas			Me dan miedo las agujas	No confió en la higiene de los lugares para donar	Me dan miedo los efectos secundarios de donar sangre	Solo donaría si es para alguien conocido	Miedo a infectarme de alguna enfermedad por agujas		No estoy interesado en donar sangre	Secundaria	Me dan miedo las agujas	No confió en la higiene de los lugares para donar	Me dan miedo los efectos secundarios de donar sangre	Solo donaría si es para alguien conocido	Miedo a infectarme de alguna enfermedad por agujas
08/27/2020 22:54:46	Hombre	19-29	Guatemala	Si	Done a un familiar/amigo/referido				Done a un familiar/amigo/referido			No	No	Que sea una persona con suma necesidad y ver que la reciba gratis	Ya he donado antes							Ya he donado antes						Si, pero solo en emergencias de familiares, amigos y conocidos	Licenciatura	Ya he donado antes
08/27/2020 22:55:05	Hombre	30-39	Santa Rosa	No	No he donado antes				No he donado antes			Si	No	Ayudar a quien lo necesite, lo malo que no puedo donar por la hepatitis que tuve	No puedo donar por razones médicas	Otro (dejar comentario)						No puedo donar por razones médicas	Otro (dejar comentario)					Si, me gustaría ser un donador frecuente (1 vez al año)	Secundaria	No puedo donar por razones médicas	Otro (dejar comentario)
08/27/2020 22:55:09	Hombre	30-39	Guatemala	No	No he donado antes				No he donado antes			Si	No	Nada	No puedo donar por razones médicas							No puedo donar por razones médicas						Si, pero solo en emergencias sin importar el receptor	Licenciatura	No puedo donar por razones médicas
08/27/2020 22:55:59	Mujer	30-39	Guatemala	No	No he donado antes				No he donado antes			No	No	Información confiable sobre posibles efectos secundarios sobre mi cuerpo. Tener información sobre cómo hacerlo de una forma fácil y que se adapte a mis horarios. Me motiva el hecho de ayudar a alguien más.	Me dan miedo los efectos secundarios de donar sangre	Otro (dejar comentario)						Me dan miedo los efectos secundarios de donar sangre	Otro (dejar comentario)					Si, me gustaría ser un donador frecuente (1 vez al año)	Maestría	Me dan miedo los efectos secundarios de donar sangre	Otro (dejar comentario)
08/27/2020 22:56:29	Mujer	19-29	Guatemala	No	No he donado antes				No he donado antes			No	No	Quitarme el miedo a las agujas	Me dan miedo las agujas	Solo donaría si es para alguien conocido						Me dan miedo las agujas	Solo donaría si es para alguien conocido					Si, pero solo en emergencias de familiares, amigos y conocidos	Licenciatura	Me dan miedo las agujas	Solo donaría si es para alguien conocido
08/27/2020 22:57:15	Mujer	19-29	Guatemala	No	No he donado antes				No he donado antes			Si	No	No necesito motivación, solo no tener una condición que me lo impida :(	No puedo donar por razones médicas							No puedo donar por razones médicas						Si, me gustaría ser un donador frecuente (1 vez al año)	Licenciatura	No puedo donar por razones médicas
08/27/2020 22:57:29	Mujer	40-49	Guatemala	Si	Done a un familiar/amigo/referido				Done a un familiar/amigo/referido			Si	No	Si claro	Ya he donado antes							Ya he donado antes						Si, pero solo en emergencias de familiares, amigos y conocidos	Licenciatura	Ya he donado antes
08/27/2020 22:57:32	Hombre	40-49	Guatemala	Si	Done a un familiar/amigo/referido				Done a un familiar/amigo/referido			No	No	Razones de sslud	No puedo donar por razones médicas							No puedo donar por razones médicas						Si, pero solo en emergencias de familiares, amigos y conocidos	Maestría	No puedo donar por razones médicas
08/27/2020 22:58:32	Mujer	19-29	Guatemala	No	No he donado antes				No he donado antes			No	No	Horarios, Ubicaciones.	No sé donde puedo donar	Me dan miedo los efectos secundarios de donar sangre	Por horario laboral se me complica	No se me había ocurrido antes				No sé donde puedo donar	Me dan miedo los efectos secundarios de donar sangre	Por horario laboral se me complica	No se me había ocurrido antes			Si, me gustaría ser un donador frecuente (1 vez al año)	Secundaria	No sé donde puedo donar	Me dan miedo los efectos secundarios de donar sangre	Por horario laboral se me complica	No se me había ocurrido antes
08/27/2020 22:59:44	Hombre	30-39	Guatemala	Si	Done a un familiar/amigo/referido	Done en una Jornada de donación de Cruz Roja	Otros (favor especificar en comentarios)		Done a un familiar/amigo/referido	Done en una Jornada de donación de Cruz Roja	Otros (favor especificar en comentarios)	No	No	Salvar la vida del projimo	Ya he donado antes							Ya he donado antes						Si, me gustaría ser un donador frecuente (1 vez al año)	Licenciatura	Ya he donado antes
08/27/2020 23:00:02	Hombre	40-49	Guatemala	Si	Done a un familiar/amigo/referido				Done a un familiar/amigo/referido			Si	No	Saber que puedo ayudar a la salud de alguien mas	Ya he donado antes							Ya he donado antes						Si, pero solo en emergencias de familiares, amigos y conocidos	Licenciatura	Ya he donado antes
08/27/2020 23:01:33	Mujer	19-29	Guatemala	Si	Done a un familiar/amigo/referido				Done a un familiar/amigo/referido			Si	Si	La ayuda y vida de las otras personas.	Por horario laboral se me complica							Por horario laboral se me complica						Si, pero solo en emergencias sin importar el receptor	Secundaria	Por horario laboral se me complica
08/27/2020 23:04:24	Mujer	19-29	Chiquimula	No	No he donado antes				No he donado antes			Si	Si	La satisfacción de saber que puedo salven una vida	No se me había ocurrido antes							No se me había ocurrido antes						Si, pero solo en emergencias de familiares, amigos y conocidos	Licenciatura	No se me había ocurrido antes
08/27/2020 23:06:35	Mujer	50-59	Guatemala	Si	Done a un familiar/amigo/referido				Done a un familiar/amigo/referido			Si	No	Alguna solución para las venas delgadas. Siempre me dicen que no puedo por esa razón.	Ya he donado antes							Ya he donado antes						Si, pero solo en emergencias de familiares, amigos y conocidos	Maestría	Ya he donado antes
08/27/2020 23:06:37	Mujer	19-29	Guatemala	No	No he donado antes				No he donado antes			Si	No	No puedo donar sangre porque no cumplo con el peso requerido, si llenará ese requisito estaría dispuesta hacerlo	No puedo donar por razones médicas							No puedo donar por razones médicas						Si, me gustaría ser un donador frecuente (1 vez al año)	Secundaria	No puedo donar por razones médicas
08/27/2020 23:09:17	Mujer	60+	Guatemala	Si	Done a un familiar/amigo/referido	Otros (favor especificar en comentarios)			Done a un familiar/amigo/referido	Otros (favor especificar en comentarios)		Si	No	Ya no puedo por edad.	Ya he donado antes							Ya he donado antes						Si, pero solo en emergencias sin importar el receptor	Licenciatura	Ya he donado antes
08/27/2020 23:10:29	Mujer	19-29	Guatemala	No	No he donado antes				No he donado antes			No	No	Salvar vidas	No se me había ocurrido antes							No se me había ocurrido antes						Si, me gustaría ser un donador frecuente (1 vez al año)	Secundaria	No se me había ocurrido antes
08/27/2020 23:14:28	Mujer	40-49	Guatemala	Si	Done a un familiar/amigo/referido				Done a un familiar/amigo/referido			Si	Si	Ayudar al prójimo	Ya he donado antes							Ya he donado antes						Si, pero solo en emergencias de familiares, amigos y conocidos	Secundaria	Ya he donado antes
08/27/2020 23:15:03	Mujer	19-29	Guatemala	No	No he donado antes				No he donado antes			Si	No	Si no se tuvieran que cumplir tantos requisitos que complican donar	No puedo donar por razones médicas	Tengo una sangre poco común y prefiero donar solo en emergencia						No puedo donar por razones médicas	Tengo una sangre poco común y prefiero donar solo en emergencia					Si, pero solo en emergencias de familiares, amigos y conocidos	Secundaria	No puedo donar por razones médicas	Tengo una sangre poco común y prefiero donar solo en emergencia
08/27/2020 23:20:33	Hombre	40-49	Guatemala	No	No he donado antes				No he donado antes			Si	No	Ayudar	Otro (dejar comentario)							Otro (dejar comentario)						Si, me gustaría ser un donador frecuente (1 vez al año)	Doctorado	Otro (dejar comentario)
08/27/2020 23:33:44	Mujer	19-29	Guatemala	No	No he donado antes				No he donado antes			No	No	Que pueda donar sangre aun teniendo tatuajes	Me dan miedo las agujas	Por horario laboral se me complica	No se me había ocurrido antes					Me dan miedo las agujas	Por horario laboral se me complica	No se me había ocurrido antes				Si, me gustaría ser un donador frecuente (1 vez al año)	Licenciatura	Me dan miedo las agujas	Por horario laboral se me complica	No se me había ocurrido antes
08/27/2020 23:41:40	Mujer	30-39	Guatemala	No	No he donado antes				No he donado antes			No	No	Que me enseñarán el beneficio de donar sangre, que hayan muchos lugares céntricos y con horarios especiales	Por horario laboral se me complica	No se me había ocurrido antes						Por horario laboral se me complica	No se me había ocurrido antes					Si, pero solo en emergencias de familiares, amigos y conocidos	Maestría	Por horario laboral se me complica	No se me había ocurrido antes
08/27/2020 23:42:51	Mujer	50-59	Guatemala	No	No he donado antes				No he donado antes			Si	Si	Salud	No puedo donar por razones médicas							No puedo donar por razones médicas						Si, pero solo en emergencias de familiares, amigos y conocidos	Maestría	No puedo donar por razones médicas
08/27/2020 23:43:57	Hombre	60+	Guatemala	No	No he donado antes				No he donado antes			No	No	Facilidad de acceso al centro de donacion	Solo donaría si es para alguien conocido	No se me había ocurrido antes						Solo donaría si es para alguien conocido	No se me había ocurrido antes					Si, pero solo en emergencias de familiares, amigos y conocidos	Licenciatura	Solo donaría si es para alguien conocido	No se me había ocurrido antes
08/27/2020 23:49:10	Mujer	40-49	Guatemala	No	No he donado antes				No he donado antes			Si	No	Pues ayudar a alguien	No puedo donar por razones médicas							No puedo donar por razones médicas						No estoy interesado en donar sangre	Secundaria	No puedo donar por razones médicas
08/28/2020 00:04:36	Mujer	60+	Guatemala	Si	Done a un familiar/amigo/referido	Otros (favor especificar en comentarios)			Done a un familiar/amigo/referido	Otros (favor especificar en comentarios)		Si	No	Mientras pude, doné sangre a quien lo necesitara. Jamás lo dudé.	Ya he donado antes	No puedo donar por razones médicas						Ya he donado antes	No puedo donar por razones médicas					Si, me gustaría ser un donador frecuente (1 vez al año)	Licenciatura	Ya he donado antes	No puedo donar por razones médicas
08/28/2020 00:06:42	Mujer	30-39	Guatemala	Si	Done a un familiar/amigo/referido				Done a un familiar/amigo/referido			Si	Si	Saber que estoy ayudando a una persona en específico y no que se va a un congelador y no sabe en donde va a parar	Ya he donado antes							Ya he donado antes						Si, pero solo en emergencias de familiares, amigos y conocidos	Maestría	Ya he donado antes
08/28/2020 00:21:54	Hombre	19-29	Guatemala	No	No he donado antes				No he donado antes			Si	No	Seguridad	Otro (dejar comentario)							Otro (dejar comentario)						Si, me gustaría ser un donador frecuente (1 vez al año)	Licenciatura	Otro (dejar comentario)
08/28/2020 00:27:06	Hombre	19-29	Guatemala	Si	Done en una Jornada de donación de Cruz Roja				Done en una Jornada de donación de Cruz Roja			No	Si	Rapidez	Los centros de donación me queda muy lejos							Los centros de donación me queda muy lejos						Si, pero solo en emergencias sin importar el receptor	Licenciatura	Los centros de donación me queda muy lejos
08/28/2020 00:30:38	Hombre	30-39	Guatemala	No	No he donado antes				No he donado antes			Si	No	Ayudar	No puedo donar por razones médicas							No puedo donar por razones médicas						Si, pero solo en emergencias de familiares, amigos y conocidos	Licenciatura	No puedo donar por razones médicas
08/28/2020 00:32:05	Mujer	19-29	Guatemala	No	No he donado antes				No he donado antes			Si	No	centros de donacion mas cercanos a donde trabajo o vivo	Por horario laboral se me complica	Otro (dejar comentario)						Por horario laboral se me complica	Otro (dejar comentario)					Si, me gustaría ser un donador frecuente (1 vez al año)	Licenciatura	Por horario laboral se me complica	Otro (dejar comentario)
08/28/2020 00:43:52	Hombre	60+	Guatemala	Si	Done a un familiar/amigo/referido				Done a un familiar/amigo/referido			Si	No	Tener menos edad	Otro (dejar comentario)							Otro (dejar comentario)						Si, pero solo en emergencias sin importar el receptor	Licenciatura	Otro (dejar comentario)
08/28/2020 00:50:32	Mujer	19-29	Guatemala	No	Otros (favor especificar en comentarios)				Otros (favor especificar en comentarios)			Si	Si	En este momento no tengo ningún motivo	Ya he donado antes	Solo donaría si es para alguien conocido						Ya he donado antes	Solo donaría si es para alguien conocido					No estoy interesado en donar sangre	Licenciatura	Ya he donado antes	Solo donaría si es para alguien conocido
08/28/2020 00:51:43	Mujer	60+	Guatemala	Si	Done a un familiar/amigo/referido				Done a un familiar/amigo/referido			Si	No	Que alguna persona la necesitara	Ya he donado antes	No puedo donar por razones médicas						Ya he donado antes	No puedo donar por razones médicas					Si, pero solo en emergencias sin importar el receptor	Secundaria	Ya he donado antes	No puedo donar por razones médicas
08/28/2020 00:55:33	Mujer	40-49	Guatemala	No	No he donado antes				No he donado antes			Si	No	Que duela menos la aguja	Me dan miedo las agujas							Me dan miedo las agujas						Si, pero solo en emergencias de familiares, amigos y conocidos	Maestría	Me dan miedo las agujas
08/28/2020 01:05:32	Mujer	40-49	Guatemala	No	No he donado antes				No he donado antes			No	No	A que pueda sentirme segura	Por horario laboral se me complica							Por horario laboral se me complica						Si, pero solo en emergencias de familiares, amigos y conocidos	Licenciatura	Por horario laboral se me complica
08/28/2020 02:02:23	Mujer	30-39	Guatemala	Si	Done a un familiar/amigo/referido				Done a un familiar/amigo/referido			Si	No	Que no pongan tantos requisitos	Ya he donado antes							Ya he donado antes						Si, pero solo en emergencias de familiares, amigos y conocidos	Maestría	Ya he donado antes
08/28/2020 02:07:39	Mujer	50-59	Guatemala	Si	Otros (favor especificar en comentarios)				Otros (favor especificar en comentarios)			Si	No	Si pusieran lidocaína un poco antes de insertar la aguja sería menos estresante	No puedo donar por razones médicas							No puedo donar por razones médicas						Si, pero solo en emergencias sin importar el receptor	Secundaria	No puedo donar por razones médicas
08/28/2020 02:25:29	Mujer	60+	Guatemala	Si	Done a un familiar/amigo/referido				Done a un familiar/amigo/referido			Si	No	Por edad y enfermedad ya no puedo donar	Ya he donado antes							Ya he donado antes						No estoy interesado en donar sangre	Secundaria	Ya he donado antes
08/28/2020 02:42:33	Mujer	19-29	Guatemala	No	No he donado antes				No he donado antes			No	No	Higiene	Me dan miedo las agujas	No sé donde puedo donar	No confió en la higiene de los lugares para donar	Solo donaría si es para alguien conocido	Miedo a infectarme de alguna enfermedad por agujas			Me dan miedo las agujas	No sé donde puedo donar	No confió en la higiene de los lugares para donar	Solo donaría si es para alguien conocido	Miedo a infectarme de alguna enfermedad por agujas		Si, pero solo en emergencias sin importar el receptor	Maestría	Me dan miedo las agujas	No sé donde puedo donar	No confió en la higiene de los lugares para donar	Solo donaría si es para alguien conocido	Miedo a infectarme de alguna enfermedad por agujas
08/28/2020 02:58:10	Hombre	19-29	Guatemala	Si	Done a un familiar/amigo/referido				Done a un familiar/amigo/referido			No	No	Información sobre los requisitos para poder donar.	Ya he donado antes							Ya he donado antes						Si, me gustaría ser un donador frecuente (1 vez al año)	Maestría	Ya he donado antes
08/28/2020 03:08:35	Mujer	30-39	Guatemala	No	No he donado antes				No he donado antes			No	Si	Por emergencia para algún conocido	Tengo una sangre poco común y prefiero donar solo en emergencia							Tengo una sangre poco común y prefiero donar solo en emergencia						Si, pero solo en emergencias de familiares, amigos y conocidos	Licenciatura	Tengo una sangre poco común y prefiero donar solo en emergencia
08/28/2020 03:21:03	Hombre	19-29	Guatemala	No	No he donado antes				No he donado antes			No	No	Saber que será útil para una vida que lo necesite	No se me había ocurrido antes							No se me había ocurrido antes						Si, pero solo en emergencias de familiares, amigos y conocidos	Licenciatura	No se me había ocurrido antes
08/28/2020 03:21:50	Mujer	30-39	Guatemala	Si	Done a un familiar/amigo/referido				Done a un familiar/amigo/referido			Si	No	Que fuera a domicilio sería excelente.	No puedo donar por razones médicas							No puedo donar por razones médicas						Si, pero solo en emergencias de familiares, amigos y conocidos	Licenciatura	No puedo donar por razones médicas
08/28/2020 03:23:21	Mujer	60+	Guatemala	No	No he donado antes				No he donado antes			Si	Si	transparencia, una venta regulada y justa, y si tengo un donante gratis unicamente pagar costos justos	No confió en el uso de la sangre	Otro (dejar comentario)						No confió en el uso de la sangre	Otro (dejar comentario)					No estoy interesado en donar sangre	Maestría	No confió en el uso de la sangre	Otro (dejar comentario)
08/28/2020 03:32:58	Hombre	19-29	Guatemala	Si	Done a un familiar/amigo/referido	Done en una Jornada de donación de Cruz Roja	Otros (favor especificar en comentarios)		Done a un familiar/amigo/referido	Done en una Jornada de donación de Cruz Roja	Otros (favor especificar en comentarios)	Si	No	Sentirse valioso motiva a las personas. Si los receptores de sangre muestran agradecimiento y además nos ayudan a recuperarnos dándonos algún panito, fruta, gaseosas o café (ya que la ingesta de líquidos es buena luego de donar); seguro que me motivaría más.	Ya he donado antes							Ya he donado antes						Si, me gustaría ser un donador frecuente (1 vez al año)	Maestría	Ya he donado antes
08/28/2020 03:38:53	Mujer	50-59	Baja Verapaz	Si	Done a un familiar/amigo/referido	Otros (favor especificar en comentarios)			Done a un familiar/amigo/referido	Otros (favor especificar en comentarios)		Si	No	que sea útil	Ya he donado antes							Ya he donado antes						Si, me gustaría ser un donador frecuente (1 vez al año)	Licenciatura	Ya he donado antes
08/28/2020 03:40:00	Mujer	40-49	Guatemala	No	No he donado antes				No he donado antes			Si	No	El ayudar a otros	Otro (dejar comentario)							Otro (dejar comentario)						Si, me gustaría ser un donador frecuente (1 vez al año)	Licenciatura	Otro (dejar comentario)
08/28/2020 04:27:33	Mujer	19-29	Guatemala	Si	Done a un familiar/amigo/referido				Done a un familiar/amigo/referido			Si	No	Si puedo ayudar por medio de la donación me sentiría muy feliz	No puedo donar por razones médicas							No puedo donar por razones médicas						Si, me gustaría ser un donador frecuente (1 vez al año)	Licenciatura	No puedo donar por razones médicas
08/28/2020 04:27:48	Mujer	19-29	Guatemala	Si	Done en una Jornada de donación de Cruz Roja				Done en una Jornada de donación de Cruz Roja			Si	No	Tener un lugar cerca y no tener que esperar mucho, poder hacer una cita para saber a que horas debo llegar	Ya he donado antes							Ya he donado antes						Si, me gustaría ser un donador frecuente (1 vez al año)	Licenciatura	Ya he donado antes
08/28/2020 04:42:51	Hombre	40-49	Guatemala	Si	Done a un familiar/amigo/referido				Done a un familiar/amigo/referido			Si	No	El poder ayudar a quien lo necesite	Ya he donado antes							Ya he donado antes						Si, pero solo en emergencias sin importar el receptor	Maestría	Ya he donado antes
08/28/2020 04:46:59	Mujer	40-49	Sacatepéquez	No	No he donado antes				No he donado antes			Si	No	N/a	Otro (dejar comentario)							Otro (dejar comentario)						Si, pero solo en emergencias de familiares, amigos y conocidos	Secundaria	Otro (dejar comentario)
08/28/2020 04:49:03	Mujer	30-39	Guatemala	No	No he donado antes				No he donado antes			Si	No	Que sea a domicilio	Otro (dejar comentario)							Otro (dejar comentario)						Si, pero solo en emergencias de familiares, amigos y conocidos	Licenciatura	Otro (dejar comentario)
08/28/2020 04:50:00	Mujer	19-29	Guatemala	No	No he donado antes				No he donado antes			No	No	Salvar vidas	No se me había ocurrido antes							No se me había ocurrido antes						Si, me gustaría ser un donador frecuente (1 vez al año)	Secundaria	No se me había ocurrido antes
08/28/2020 05:15:08	Hombre	40-49	Guatemala	No	No he donado antes				No he donado antes			Si	No	No tener impedimento medico	No puedo donar por razones médicas							No puedo donar por razones médicas						Si, me gustaría ser un donador frecuente (1 vez al año)	Maestría	No puedo donar por razones médicas
08/28/2020 05:16:59	Hombre	60+	Guatemala	Si	Done a un familiar/amigo/referido				Done a un familiar/amigo/referido			Si	No	Ayudar a otra persona.	Ya he donado antes							Ya he donado antes						Si, me gustaría ser un donador frecuente (1 vez al año)	Licenciatura	Ya he donado antes
08/28/2020 05:17:01	Hombre	40-49	Guatemala	Si	Done a un familiar/amigo/referido				Done a un familiar/amigo/referido			Si	No	Que fuera fácil/rápido	Otro (dejar comentario)							Otro (dejar comentario)						Si, pero solo en emergencias de familiares, amigos y conocidos	Maestría	Otro (dejar comentario)
08/28/2020 05:18:38	Hombre	60+	Guatemala	No	No he donado antes				No he donado antes			Si	No	Salvar vidas	Por horario laboral se me complica							Por horario laboral se me complica						Si, me gustaría ser un donador frecuente (1 vez al año)	Licenciatura	Por horario laboral se me complica
08/28/2020 05:18:48	Mujer	60+	Guatemala	Si	Done a un familiar/amigo/referido				Done a un familiar/amigo/referido			Si	No	Soy mayor de 60	Tengo una sangre poco común y prefiero donar solo en emergencia							Tengo una sangre poco común y prefiero donar solo en emergencia						Si, pero solo en emergencias sin importar el receptor	Licenciatura	Tengo una sangre poco común y prefiero donar solo en emergencia
08/28/2020 05:21:12	Mujer	19-29	Guatemala	No	No he donado antes				No he donado antes			Si	Si	Un familiar l conocido	No puedo donar por razones médicas	Me dan miedo los efectos secundarios de donar sangre	Solo donaría si es para alguien conocido					No puedo donar por razones médicas	Me dan miedo los efectos secundarios de donar sangre	Solo donaría si es para alguien conocido				No estoy interesado en donar sangre	Secundaria	No puedo donar por razones médicas	Me dan miedo los efectos secundarios de donar sangre	Solo donaría si es para alguien conocido
08/28/2020 05:29:24	Mujer	19-29	Guatemala	Si	Done a un familiar/amigo/referido				Done a un familiar/amigo/referido			Si	No	Ayudar a las personas o familias que están en un momento de angustia por conseguir sangre y poder así quizás ayudar a salvar vidas.	Ya he donado antes							Ya he donado antes						Si, me gustaría ser un donador frecuente (1 vez al año)	Licenciatura	Ya he donado antes
08/28/2020 05:30:51	Mujer	30-39	Guatemala	No	No he donado antes				No he donado antes			Si	No	Ayudar	No confió en la higiene de los lugares para donar	No confió en el uso de la sangre						No confió en la higiene de los lugares para donar	No confió en el uso de la sangre					Si, me gustaría ser un donador frecuente (1 vez al año)	Maestría	No confió en la higiene de los lugares para donar	No confió en el uso de la sangre
08/28/2020 05:31:10	Hombre	30-39	Guatemala	No	No he donado antes				No he donado antes			No	Si	No tomar medicinas	No puedo donar por razones médicas							No puedo donar por razones médicas						Si, pero solo en emergencias de familiares, amigos y conocidos	Secundaria	No puedo donar por razones médicas
08/28/2020 05:36:36	Hombre	30-39	Guatemala	Si	Done a un familiar/amigo/referido				Done a un familiar/amigo/referido			Si	No	Programar cuando, dnde y porque	Ya he donado antes							Ya he donado antes						Si, pero solo en emergencias sin importar el receptor	Maestría	Ya he donado antes
08/28/2020 05:38:27	Hombre	19-29	Guatemala	No	No he donado antes				No he donado antes			Si	No	El ayudar a los demás	No puedo donar por razones médicas							No puedo donar por razones médicas						Si, me gustaría ser un donador frecuente (1 vez al año)	Licenciatura	No puedo donar por razones médicas
08/28/2020 05:39:07	Hombre	40-49	Guatemala	Si	Done a un familiar/amigo/referido				Done a un familiar/amigo/referido			Si	No	Más información de beneficios.	Ya he donado antes							Ya he donado antes						Si, me gustaría ser un donador frecuente (1 vez al año)	Licenciatura	Ya he donado antes
08/28/2020 05:39:14	Hombre	30-39	Guatemala	Si	Done a un familiar/amigo/referido				Done a un familiar/amigo/referido			Si	No	Poder apoyar a alguien que lo necesita	Ya he donado antes							Ya he donado antes						Si, pero solo en emergencias de familiares, amigos y conocidos	Secundaria	Ya he donado antes
08/28/2020 05:41:02	Mujer	30-39	Guatemala	No	No he donado antes				No he donado antes			Si	No	El lugar, que exista buena atención y trato al donante	Otro (dejar comentario)							Otro (dejar comentario)						Si, me gustaría ser un donador frecuente (1 vez al año)	Maestría	Otro (dejar comentario)
08/28/2020 05:47:12	Mujer	19-29	Guatemala	No	No he donado antes				No he donado antes			Si	Si	Poder ayudar a alguien mas	No puedo donar por razones médicas							No puedo donar por razones médicas						Si, pero solo en emergencias de familiares, amigos y conocidos	Secundaria	No puedo donar por razones médicas
08/28/2020 05:51:09	Mujer	19-29	Guatemala	No	No he donado antes				No he donado antes			No	No	Jornadas de donación	No sé donde puedo donar							No sé donde puedo donar						Si, me gustaría ser un donador frecuente (1 vez al año)	Secundaria	No sé donde puedo donar
08/28/2020 05:54:49	Mujer	30-39	Guatemala	Si	Done en una Jornada de donación de Cruz Roja				Done en una Jornada de donación de Cruz Roja			No	No	Que Talvez en el trabajo unieran jornadas para donar sangre ya que muchas veces por tiempo o por no saber a donde ir no lo hago	Ya he donado antes							Ya he donado antes						Si, me gustaría ser un donador frecuente (1 vez al año)	Maestría	Ya he donado antes
08/28/2020 05:59:19	Mujer	50-59	Alta Verapaz	No	No he donado antes				No he donado antes			Si	No	He sido trabajador de salud y antes no calificaba por peso	No puedo donar por razones médicas							No puedo donar por razones médicas						Si, pero solo en emergencias de familiares, amigos y conocidos	Maestría	No puedo donar por razones médicas
08/28/2020 06:02:07	Mujer	40-49	Guatemala	No	No he donado antes				No he donado antes			Si	Si	Que fuera en un lugar cercano, higiénico y que sea para un ser querido	No puedo donar por razones médicas							No puedo donar por razones médicas						Si, pero solo en emergencias de familiares, amigos y conocidos	Licenciatura	No puedo donar por razones médicas
08/28/2020 06:02:50	Hombre	19-29	Sacatepéquez	Si	Done a un familiar/amigo/referido				Done a un familiar/amigo/referido			Si	No	Ayudar	Ya he donado antes							Ya he donado antes						Si, me gustaría ser un donador frecuente (1 vez al año)	Licenciatura	Ya he donado antes
08/28/2020 06:03:05	Mujer	30-39	Guatemala	Si	Done a un familiar/amigo/referido				Done a un familiar/amigo/referido			Si	No	Saber que no voy a engordar	Ya he donado antes	Me dan miedo las agujas	Otro (dejar comentario)					Ya he donado antes	Me dan miedo las agujas	Otro (dejar comentario)				Si, me gustaría ser un donador frecuente (1 vez al año)	Maestría	Ya he donado antes	Me dan miedo las agujas	Otro (dejar comentario)
08/28/2020 06:06:16	Mujer	40-49	Guatemala	No	No he donado antes				No he donado antes			Si	No	Un lugar muy limpio y profesional	Miedo a infectarme de alguna enfermedad por agujas	Otro (dejar comentario)						Miedo a infectarme de alguna enfermedad por agujas	Otro (dejar comentario)					Si, me gustaría ser un donador frecuente (1 vez al año)	Licenciatura	Miedo a infectarme de alguna enfermedad por agujas	Otro (dejar comentario)
08/28/2020 06:07:04	Mujer	40-49	Guatemala	No	No he donado antes				No he donado antes			Si	No	Ayudar	Otro (dejar comentario)							Otro (dejar comentario)						Si, pero solo en emergencias sin importar el receptor	Secundaria	Otro (dejar comentario)
08/28/2020 06:12:03	Mujer	50-59	Guatemala	No	No he donado antes				No he donado antes			Si	Si	Una emergencia familiar	No puedo donar por razones médicas	Tengo una sangre poco común y prefiero donar solo en emergencia						No puedo donar por razones médicas	Tengo una sangre poco común y prefiero donar solo en emergencia					Si, pero solo en emergencias de familiares, amigos y conocidos	Secundaria	No puedo donar por razones médicas	Tengo una sangre poco común y prefiero donar solo en emergencia
08/28/2020 06:12:44	Hombre	19-29	Guatemala	Si	Done a un familiar/amigo/referido				Done a un familiar/amigo/referido			Si	No	Prefiero apoyar con otras labores.	Me dan miedo los efectos secundarios de donar sangre							Me dan miedo los efectos secundarios de donar sangre						No estoy interesado en donar sangre	Maestría	Me dan miedo los efectos secundarios de donar sangre
08/28/2020 06:13:12	Hombre	50-59	Guatemala	Si	Done a un familiar/amigo/referido				Done a un familiar/amigo/referido			Si	No	Que lleguen al area de trabajo	Ya he donado antes	Por horario laboral se me complica						Ya he donado antes	Por horario laboral se me complica					Si, me gustaría ser un donador frecuente (1 vez al año)	Maestría	Ya he donado antes	Por horario laboral se me complica
08/28/2020 06:14:05	Hombre	40-49	Guatemala	No	No he donado antes				No he donado antes			Si	No	Horarios más flexibles de donación	No puedo donar por razones médicas							No puedo donar por razones médicas						Si, pero solo en emergencias sin importar el receptor	Maestría	No puedo donar por razones médicas
08/28/2020 06:16:29	Mujer	30-39	Guatemala	Si	Done a un familiar/amigo/referido				Done a un familiar/amigo/referido			Si	No	Saber y entender que pasa con mi cuerpo si donaría 1 vez al año.	Ya he donado antes							Ya he donado antes						Si, pero solo en emergencias sin importar el receptor	Licenciatura	Ya he donado antes
08/28/2020 06:19:07	Mujer	50-59	Guatemala	Si	Done a un familiar/amigo/referido				Done a un familiar/amigo/referido			Si	No	El bien común es suficiente	Ya he donado antes							Ya he donado antes						Si, pero solo en emergencias sin importar el receptor	Secundaria	Ya he donado antes
08/28/2020 06:19:08	Mujer	50-59	Guatemala	Si	Done a un familiar/amigo/referido				Done a un familiar/amigo/referido			Si	No	Horarios flexibles	Ya he donado antes							Ya he donado antes						Si, pero solo en emergencias sin importar el receptor	Licenciatura	Ya he donado antes
08/28/2020 06:21:15	Mujer	30-39	Guatemala	No	No he donado antes				No he donado antes			No	No	Tener más información sobre centros de donación	Me dan miedo las agujas							Me dan miedo las agujas						Si, me gustaría ser un donador frecuente (1 vez al año)	Maestría	Me dan miedo las agujas
08/28/2020 06:23:46	Mujer	30-39	Guatemala	No	No he donado antes				No he donado antes			Si	No	Si pudiera, pero por peso no puedo donar.	No puedo donar por razones médicas							No puedo donar por razones médicas						Si, pero solo en emergencias sin importar el receptor	Maestría	No puedo donar por razones médicas
08/28/2020 06:24:04	Mujer	30-39	Guatemala	No	No he donado antes				No he donado antes			No	No	Una emergencia	Me dan miedo las agujas							Me dan miedo las agujas						Si, pero solo en emergencias sin importar el receptor	Licenciatura	Me dan miedo las agujas
08/28/2020 06:25:31	Mujer	19-29	Guatemala	No	No he donado antes				No he donado antes			No	No	Poder ayudar a los demás	Me dan miedo las agujas							Me dan miedo las agujas						Si, pero solo en emergencias sin importar el receptor	Secundaria	Me dan miedo las agujas
08/28/2020 06:25:52	Mujer	40-49	Guatemala	Si	Done a un familiar/amigo/referido	Otros (favor especificar en comentarios)			Done a un familiar/amigo/referido	Otros (favor especificar en comentarios)		Si	No	Salvar una vida	No puedo donar por razones médicas							No puedo donar por razones médicas						Si, pero solo en emergencias sin importar el receptor	Licenciatura	No puedo donar por razones médicas
08/28/2020 06:30:10	Mujer	19-29	Guatemala	No	No he donado antes				No he donado antes			No	No	Salvar una vida	No se me había ocurrido antes							No se me había ocurrido antes						Si, pero solo en emergencias sin importar el receptor	Secundaria	No se me había ocurrido antes
08/28/2020 06:30:11	Mujer	40-49	Guatemala	Si	Done a un familiar/amigo/referido				Done a un familiar/amigo/referido			Si	No	Mientras más información haya creo que se lograra más concientización.	No puedo donar por razones médicas							No puedo donar por razones médicas						No estoy interesado en donar sangre	Licenciatura	No puedo donar por razones médicas
08/28/2020 06:30:42	Mujer	50-59	Guatemala	Si	Done a un familiar/amigo/referido				Done a un familiar/amigo/referido			No	No	Ayudar a todos en guatemala	Ya he donado antes							Ya he donado antes						Si, me gustaría ser un donador frecuente (1 vez al año)	Licenciatura	Ya he donado antes
08/28/2020 06:30:52	Mujer	19-29	Guatemala	Si	Done a un familiar/amigo/referido				Done a un familiar/amigo/referido			Si	No	Acceso rápido	Ya he donado antes							Ya he donado antes						Si, me gustaría ser un donador frecuente (1 vez al año)	Maestría	Ya he donado antes
08/28/2020 06:31:38	Hombre	30-39	Guatemala	No	No he donado antes				No he donado antes			Si	No	Saber que puedo salvar a alguien	Solo donaría si es para alguien conocido	No se me había ocurrido antes						Solo donaría si es para alguien conocido	No se me había ocurrido antes					Si, pero solo en emergencias sin importar el receptor	Maestría	Solo donaría si es para alguien conocido	No se me había ocurrido antes
08/28/2020 06:43:15	Hombre	60+	Guatemala	No	No he donado antes				No he donado antes			Si	No	Un lugar cercano	No confió en la higiene de los lugares para donar	Solo donaría si es para alguien conocido	Miedo a infectarme de alguna enfermedad por agujas	Los centros de donación me queda muy lejos				No confió en la higiene de los lugares para donar	Solo donaría si es para alguien conocido	Miedo a infectarme de alguna enfermedad por agujas	Los centros de donación me queda muy lejos			No estoy interesado en donar sangre	Licenciatura	No confió en la higiene de los lugares para donar	Solo donaría si es para alguien conocido	Miedo a infectarme de alguna enfermedad por agujas	Los centros de donación me queda muy lejos
08/28/2020 06:44:17	Mujer	30-39	Guatemala	No	No he donado antes				No he donado antes			No	No	Lugares seguros para donar y estar segura que está en buena smanos	No sé donde puedo donar							No sé donde puedo donar						Si, me gustaría ser un donador frecuente (1 vez al año)	Licenciatura	No sé donde puedo donar
08/28/2020 06:49:07	Hombre	19-29	Guatemala	Si	Done a un familiar/amigo/referido	Otros (favor especificar en comentarios)			Done a un familiar/amigo/referido	Otros (favor especificar en comentarios)		Si	No	Estar confiado de que el personal está capacitado para realizar la extracción.	Ya he donado antes							Ya he donado antes						Si, pero solo en emergencias sin importar el receptor	Maestría	Ya he donado antes
08/28/2020 06:49:44	Hombre	19-29	Guatemala	Si	Done en una Jornada de donación de Cruz Roja				Done en una Jornada de donación de Cruz Roja			Si	No	Mayor publicidad sobre las jornadas de donación en redes sociales destinada a gente de mi edad.	Ya he donado antes							Ya he donado antes						Si, me gustaría ser un donador frecuente (1 vez al año)	Maestría	Ya he donado antes
08/28/2020 06:51:51	Mujer	30-39	Guatemala	No	No he donado antes	Otros (favor especificar en comentarios)			No he donado antes	Otros (favor especificar en comentarios)		Si	No	Entender porqué no puedo donar, y ver si ahora ya puedo	No puedo donar por razones médicas							No puedo donar por razones médicas						Si, pero solo en emergencias sin importar el receptor	Maestría	No puedo donar por razones médicas
08/28/2020 06:53:08	Mujer	30-39	Guatemala	No	No he donado antes				No he donado antes			Si	No	N/a	Me dan miedo las agujas							Me dan miedo las agujas						Si, pero solo en emergencias de familiares, amigos y conocidos	Maestría	Me dan miedo las agujas
08/28/2020 06:53:13	Mujer	30-39	Guatemala	Si	Done a un familiar/amigo/referido				Done a un familiar/amigo/referido			Si	No	Lugares limpios, certificados y ordenados. Que uno se sienta tranquilo al entrar	Ya he donado antes							Ya he donado antes						Si, pero solo en emergencias sin importar el receptor	Licenciatura	Ya he donado antes
08/28/2020 06:54:13	Hombre	50-59	Guatemala	No	No he donado antes				No he donado antes			Si	No	Salvar vidas	Otro (dejar comentario)							Otro (dejar comentario)						Si, pero solo en emergencias sin importar el receptor	Licenciatura	Otro (dejar comentario)
08/28/2020 06:54:18	Mujer	19-29	Guatemala	No	No he donado antes				No he donado antes			Si	No	Llegar al peso, por eso no puedo donar	No puedo donar por razones médicas							No puedo donar por razones médicas						Si, pero solo en emergencias sin importar el receptor	Maestría	No puedo donar por razones médicas
08/28/2020 06:54:35	Mujer	40-49	Guatemala	No	No he donado antes				No he donado antes			Si	No	No se	Por horario laboral se me complica	Otro (dejar comentario)						Por horario laboral se me complica	Otro (dejar comentario)					Si, pero solo en emergencias de familiares, amigos y conocidos	Licenciatura	Por horario laboral se me complica	Otro (dejar comentario)
08/28/2020 06:55:04	Hombre	19-29	Guatemala	No	No he donado antes				No he donado antes			Si	No	Por mis antecedentes de Hepatitis no puedo donar.	Otro (dejar comentario)							Otro (dejar comentario)						Si, me gustaría ser un donador frecuente (1 vez al año)	Secundaria	Otro (dejar comentario)
08/28/2020 07:00:59	Mujer	30-39	Guatemala	Si	Done a un familiar/amigo/referido				Done a un familiar/amigo/referido			Si	No	Información de las especificaciones	Ya he donado antes							Ya he donado antes						Si, me gustaría ser un donador frecuente (1 vez al año)	Maestría	Ya he donado antes
08/28/2020 07:02:05	Mujer	19-29	Guatemala	No	No he donado antes				No he donado antes			Si	No	Ayudar a los que lo necesitan	Por horario laboral se me complica							Por horario laboral se me complica						Si, pero solo en emergencias sin importar el receptor	Secundaria	Por horario laboral se me complica
08/28/2020 07:03:26	Hombre	19-29	Sacatepéquez	Si	Done a un familiar/amigo/referido				Done a un familiar/amigo/referido			Si	No	Toma de la sangre a domicilio	Ya he donado antes							Ya he donado antes						Si, me gustaría ser un donador frecuente (1 vez al año)	Licenciatura	Ya he donado antes
08/28/2020 07:03:47	Mujer	30-39	Guatemala	No	No he donado antes	Otros (favor especificar en comentarios)			No he donado antes	Otros (favor especificar en comentarios)		Si	No	Que fuera más sencillo	Otro (dejar comentario)							Otro (dejar comentario)						No estoy interesado en donar sangre	Maestría	Otro (dejar comentario)
08/28/2020 07:03:53	Mujer	19-29	Guatemala	No	No he donado antes				No he donado antes			Si	No	Nada me da miedo	Me dan miedo las agujas	No confió en la higiene de los lugares para donar	Miedo a infectarme de alguna enfermedad por agujas					Me dan miedo las agujas	No confió en la higiene de los lugares para donar	Miedo a infectarme de alguna enfermedad por agujas				Si, pero solo en emergencias de familiares, amigos y conocidos	Licenciatura	Me dan miedo las agujas	No confió en la higiene de los lugares para donar	Miedo a infectarme de alguna enfermedad por agujas
08/28/2020 07:04:42	Hombre	30-39	Guatemala	No	No he donado antes				No he donado antes			No	No	Saber que si sirvió mi sangre pra alguiwn	Mi creencia religiosa no me lo permite							Mi creencia religiosa no me lo permite						No estoy interesado en donar sangre	Licenciatura	Mi creencia religiosa no me lo permite
08/28/2020 07:08:48	Mujer	30-39	Guatemala	No	No he donado antes				No he donado antes			No	No	Cercania y tiempi	Otro (dejar comentario)							Otro (dejar comentario)						Si, pero solo en emergencias sin importar el receptor	Licenciatura	Otro (dejar comentario)
08/28/2020 07:09:25	Mujer	19-29	Guatemala	No	No he donado antes				No he donado antes			Si	No	Cumplir las condiciones	Otro (dejar comentario)							Otro (dejar comentario)						Si, me gustaría ser un donador frecuente (1 vez al año)	Licenciatura	Otro (dejar comentario)
08/28/2020 07:11:26	Mujer	40-49	Guatemala	Si	Done en una Jornada de donación de Cruz Roja				Done en una Jornada de donación de Cruz Roja			Si	Si	Me sentí mal y me da miedo hacerlo	Me dan miedo los efectos secundarios de donar sangre	Solo donaría si es para alguien conocido						Me dan miedo los efectos secundarios de donar sangre	Solo donaría si es para alguien conocido					No estoy interesado en donar sangre	Licenciatura	Me dan miedo los efectos secundarios de donar sangre	Solo donaría si es para alguien conocido
08/28/2020 07:12:06	Mujer	19-29	Guatemala	No	No he donado antes				No he donado antes			Si	No	Que pudieran llegar a mi casa a hacerlo, o en unidades moviles.	No puedo donar por razones médicas							No puedo donar por razones médicas						Si, pero solo en emergencias sin importar el receptor	Maestría	No puedo donar por razones médicas
08/28/2020 07:12:36	Mujer	30-39	Guatemala	Si	Done a un familiar/amigo/referido	Done en una Jornada de donación de Cruz Roja			Done a un familiar/amigo/referido	Done en una Jornada de donación de Cruz Roja		Si	No	Ayudar	No sé donde puedo donar							No sé donde puedo donar						Si, me gustaría ser un donador frecuente (1 vez al año)	Secundaria	No sé donde puedo donar
08/28/2020 07:12:41	Mujer	30-39	Guatemala	Si	Done a un familiar/amigo/referido				Done a un familiar/amigo/referido			Si	No	El bienestar de alguien más	Ya he donado antes							Ya he donado antes						Si, pero solo en emergencias de familiares, amigos y conocidos	Licenciatura	Ya he donado antes
08/28/2020 07:15:45	Mujer	30-39	Guatemala	No	No he donado antes				No he donado antes			Si	No	Facilidades para hacerlo, sitio seguro. Aunque por peso no puedo donar.	Otro (dejar comentario)							Otro (dejar comentario)						Si, me gustaría ser un donador frecuente (1 vez al año)	Maestría	Otro (dejar comentario)
08/28/2020 07:15:50	Mujer	30-39	Guatemala	Si	Done a un familiar/amigo/referido				Done a un familiar/amigo/referido			Si	No	Que mis amigos también lo hicieran	Ya he donado antes							Ya he donado antes						Si, pero solo en emergencias de familiares, amigos y conocidos	Maestría	Ya he donado antes
08/28/2020 07:16:16	Mujer	19-29	Guatemala	No	No he donado antes				No he donado antes			Si	No	.	No se me había ocurrido antes							No se me había ocurrido antes						Si, me gustaría ser un donador frecuente (1 vez al año)	Licenciatura	No se me había ocurrido antes
08/28/2020 07:17:34	Mujer	40-49	Guatemala	Si	Done a un familiar/amigo/referido				Done a un familiar/amigo/referido			Si	No	Saber que puedo salvar una vida	Ya he donado antes							Ya he donado antes						Si, me gustaría ser un donador frecuente (1 vez al año)	Secundaria	Ya he donado antes
08/28/2020 07:20:04	Mujer	40-49	Guatemala	Si	Done a un familiar/amigo/referido				Done a un familiar/amigo/referido			Si	Si	Solo por necesidad	Ya he donado antes							Ya he donado antes						Si, pero solo en emergencias de familiares, amigos y conocidos	Maestría	Ya he donado antes
08/28/2020 07:20:29	Mujer	60+	Guatemala	Si	Done a un familiar/amigo/referido				Done a un familiar/amigo/referido			Si	No	Saber que estoy ayudando a alguien en momentos difíciles	No puedo donar por razones médicas							No puedo donar por razones médicas						Si, pero solo en emergencias sin importar el receptor	Secundaria	No puedo donar por razones médicas
08/28/2020 07:22:06	Mujer	19-29	Guatemala	No	No he donado antes				No he donado antes			No	No	Mi familia	Me dan miedo las agujas							Me dan miedo las agujas						Si, pero solo en emergencias de familiares, amigos y conocidos	Secundaria	Me dan miedo las agujas
08/28/2020 07:23:19	Hombre	19-29	Guatemala	Si	Done a un familiar/amigo/referido	Done en una Jornada de donación de Cruz Roja			Done a un familiar/amigo/referido	Done en una Jornada de donación de Cruz Roja		Si	No	Definitivamente una emergencia sea a conocido o no conocido.	Ya he donado antes							Ya he donado antes						Si, me gustaría ser un donador frecuente (1 vez al año)	Secundaria	Ya he donado antes
08/28/2020 07:24:06	Mujer	30-39	Guatemala	No	No he donado antes				No he donado antes			Si	No	Que fuera un proceso rapido	No puedo donar por razones médicas							No puedo donar por razones médicas						Si, me gustaría ser un donador frecuente (1 vez al año)	Secundaria	No puedo donar por razones médicas
08/28/2020 07:25:46	Hombre	19-29	Guatemala	No	No he donado antes				No he donado antes			Si	No	Salvar la vida de otra persona	Me dan miedo los efectos secundarios de donar sangre							Me dan miedo los efectos secundarios de donar sangre						Si, pero solo en emergencias sin importar el receptor	Secundaria	Me dan miedo los efectos secundarios de donar sangre
08/28/2020 07:26:24	Hombre	19-29	Guatemala	No	No he donado antes				No he donado antes			Si	No	Mas informacion	Me dan miedo las agujas							Me dan miedo las agujas						Si, pero solo en emergencias sin importar el receptor	Licenciatura	Me dan miedo las agujas
08/28/2020 07:27:04	Mujer	40-49	Guatemala	Si	Done a un familiar/amigo/referido				Done a un familiar/amigo/referido			Si	No	Ayudar a salvar una vida	Ya he donado antes							Ya he donado antes						Si, me gustaría ser un donador frecuente (1 vez al año)	Licenciatura	Ya he donado antes
08/28/2020 07:28:07	Hombre	30-39	Guatemala	Si	Done a un familiar/amigo/referido				Done a un familiar/amigo/referido			Si	No	El saber que todos somos propensos a necesitarlo en algún momento	Ya he donado antes							Ya he donado antes						Si, pero solo en emergencias sin importar el receptor	Licenciatura	Ya he donado antes
08/28/2020 07:28:48	Mujer	40-49	Guatemala	Si	Done a un familiar/amigo/referido				Done a un familiar/amigo/referido			Si	No	Saber q estoy ayudando a salvar una vida	Ya he donado antes							Ya he donado antes						Si, pero solo en emergencias sin importar el receptor	Licenciatura	Ya he donado antes
08/28/2020 07:29:00	Mujer	50-59	Guatemala	Si	Done a un familiar/amigo/referido				Done a un familiar/amigo/referido			Si	No	Que me aseguren que el lugar es seguro y limpio	Ya he donado antes							Ya he donado antes						Si, pero solo en emergencias de familiares, amigos y conocidos	Secundaria	Ya he donado antes
08/28/2020 07:30:41	Hombre	19-29	Guatemala	Si	Done a un familiar/amigo/referido				Done a un familiar/amigo/referido			Si	No	Si	Ya he donado antes							Ya he donado antes						Si, pero solo en emergencias de familiares, amigos y conocidos	Licenciatura	Ya he donado antes
08/28/2020 07:32:19	Hombre	19-29	Guatemala	Si	Done a un familiar/amigo/referido				Done a un familiar/amigo/referido			Si	No	Nada	Ya he donado antes							Ya he donado antes						Si, pero solo en emergencias sin importar el receptor	Secundaria	Ya he donado antes
08/28/2020 07:32:43	Hombre	30-39	Guatemala	Si	Done a un familiar/amigo/referido				Done a un familiar/amigo/referido			Si	No	La donación es salvar vidas!	Ya he donado antes							Ya he donado antes						Si, me gustaría ser un donador frecuente (1 vez al año)	Licenciatura	Ya he donado antes
08/28/2020 07:32:50	Hombre	30-39	Guatemala	No	No he donado antes				No he donado antes			Si	No	Una emergencia familiar	Otro (dejar comentario)							Otro (dejar comentario)						Si, pero solo en emergencias de familiares, amigos y conocidos	Secundaria	Otro (dejar comentario)
08/28/2020 07:33:17	Hombre	menos de 18	Guatemala	Si	Done a un familiar/amigo/referido				Done a un familiar/amigo/referido			No	Si	No estoy seguro	Ya he donado antes	No sé donde puedo donar	Solo donaría si es para alguien conocido					Ya he donado antes	No sé donde puedo donar	Solo donaría si es para alguien conocido				Si, pero solo en emergencias sin importar el receptor	Secundaria	Ya he donado antes	No sé donde puedo donar	Solo donaría si es para alguien conocido
08/28/2020 07:33:43	Hombre	19-29	Guatemala	Si	Done a un familiar/amigo/referido				Done a un familiar/amigo/referido			Si	No	Cercanía a mi casa. + lugares	Ya he donado antes							Ya he donado antes						Si, pero solo en emergencias sin importar el receptor	Maestría	Ya he donado antes
08/28/2020 07:34:07	Mujer	30-39	Guatemala	Si	Done a un familiar/amigo/referido				Done a un familiar/amigo/referido			Si	No	Que las restricciones no fueran tantas horas de ayuno y no tener que esperar horas para donar	Ya he donado antes							Ya he donado antes						Si, pero solo en emergencias sin importar el receptor	Secundaria	Ya he donado antes
08/28/2020 07:34:24	Hombre	19-29	Guatemala	Si	Done a un familiar/amigo/referido				Done a un familiar/amigo/referido			Si	No	Un reconocimiento por la donacion y saber a quien lo donaste. Esto daria felicidad a quien dona, el saber que la otra persona lo recibió	No puedo donar por razones médicas							No puedo donar por razones médicas						Si, me gustaría ser un donador frecuente (1 vez al año)	Licenciatura	No puedo donar por razones médicas
08/28/2020 07:36:07	Mujer	40-49	Guatemala	Si	Done a un familiar/amigo/referido				Done a un familiar/amigo/referido			Si	No	Un lugar más cercano a mi vivienda.	Ya he donado antes							Ya he donado antes						Si, pero solo en emergencias de familiares, amigos y conocidos	Licenciatura	Ya he donado antes
08/28/2020 07:38:02	Hombre	60+	Guatemala	Si	Done a un familiar/amigo/referido				Done a un familiar/amigo/referido			No	No	A un familiar por emergencia.	Ya he donado antes	Otro (dejar comentario)						Ya he donado antes	Otro (dejar comentario)					No estoy interesado en donar sangre	Licenciatura	Ya he donado antes	Otro (dejar comentario)
08/28/2020 07:38:03	Mujer	50-59	Guatemala	Si	Otros (favor especificar en comentarios)				Otros (favor especificar en comentarios)			No	No	Fácil acceso	Ya he donado antes							Ya he donado antes						Si, pero solo en emergencias sin importar el receptor	Secundaria	Ya he donado antes
08/28/2020 07:38:11	Mujer	60+	Guatemala	No	Otros (favor especificar en comentarios)				Otros (favor especificar en comentarios)			Si	No	Ser mas joven y si no me hubiera dado hepatitis 2 veces	No puedo donar por razones médicas							No puedo donar por razones médicas						Si, pero solo en emergencias sin importar el receptor	Secundaria	No puedo donar por razones médicas
08/28/2020 07:38:11	Mujer	19-29	Guatemala	No	No he donado antes				No he donado antes			No	No	Salvar la vida de alguien	Miedo a infectarme de alguna enfermedad por agujas							Miedo a infectarme de alguna enfermedad por agujas						Si, pero solo en emergencias de familiares, amigos y conocidos	Secundaria	Miedo a infectarme de alguna enfermedad por agujas
08/28/2020 07:38:23	Mujer	19-29	Guatemala	Si	Done a un familiar/amigo/referido				Done a un familiar/amigo/referido			Si	No	Por solidaridad y apoyo al prójimo	Ya he donado antes							Ya he donado antes						Si, me gustaría ser un donador frecuente (1 vez al año)	Licenciatura	Ya he donado antes
08/28/2020 07:38:39	Hombre	40-49	Guatemala	Si	Done a un familiar/amigo/referido				Done a un familiar/amigo/referido			Si	No	Que paguen por ello, no por lucro personal, pero para darle cierta formalidad y que se garantice su buen uso. "Al que nada le cuesta..."	Ya he donado antes							Ya he donado antes						Si, pero solo en emergencias sin importar el receptor	Maestría	Ya he donado antes
08/28/2020 07:39:10	Hombre	30-39	Guatemala	Si	Done a un familiar/amigo/referido	Done en una Jornada de donación de Cruz Roja			Done a un familiar/amigo/referido	Done en una Jornada de donación de Cruz Roja		No	No	Lugares cercanos y accesibles, no dentro de hospitales teniendo que hacer colas	Ya he donado antes							Ya he donado antes						Si, me gustaría ser un donador frecuente (1 vez al año)	Maestría	Ya he donado antes
08/28/2020 07:39:15	Mujer	19-29	Guatemala	No	No he donado antes				No he donado antes			Si	No	Mas informacion de lugares donde se pueda donar.	No puedo donar por razones médicas							No puedo donar por razones médicas						Si, pero solo en emergencias sin importar el receptor	Licenciatura	No puedo donar por razones médicas
08/28/2020 07:39:28	Mujer	50-59	Guatemala	No	No he donado antes				No he donado antes			Si	No	No lo he hecho porque no he podido	No puedo donar por razones médicas							No puedo donar por razones médicas						Si, me gustaría ser un donador frecuente (1 vez al año)	Licenciatura	No puedo donar por razones médicas
08/28/2020 07:42:28	Mujer	50-59	Guatemala	No	No he donado antes				No he donado antes			Si	No	Para poder ayudar a salvar una vida	No puedo donar por razones médicas							No puedo donar por razones médicas						Si, me gustaría ser un donador frecuente (1 vez al año)	Secundaria	No puedo donar por razones médicas
08/28/2020 07:44:50	Mujer	40-49	Guatemala	Si	Done a un familiar/amigo/referido				Done a un familiar/amigo/referido			Si	No	Campañas de donación	Ya he donado antes							Ya he donado antes						Si, pero solo en emergencias sin importar el receptor	Maestría	Ya he donado antes
08/28/2020 07:44:53	Mujer	19-29	Guatemala	No	No he donado antes				No he donado antes			No	No	Lugares amigables y que la donación sea rápida	Me dan miedo las agujas	Por horario laboral se me complica	No se me había ocurrido antes					Me dan miedo las agujas	Por horario laboral se me complica	No se me había ocurrido antes				Si, pero solo en emergencias sin importar el receptor	Licenciatura	Me dan miedo las agujas	Por horario laboral se me complica	No se me había ocurrido antes
08/28/2020 07:46:02	Hombre	19-29	Guatemala	No	No he donado antes				No he donado antes			No	No	Que fuera solo en uno de los top ,3 hospitales de Guate	No sé donde puedo donar	No confió en la higiene de los lugares para donar	Solo donaría si es para alguien conocido	Miedo a infectarme de alguna enfermedad por agujas				No sé donde puedo donar	No confió en la higiene de los lugares para donar	Solo donaría si es para alguien conocido	Miedo a infectarme de alguna enfermedad por agujas			Si, pero solo en emergencias de familiares, amigos y conocidos	Maestría	No sé donde puedo donar	No confió en la higiene de los lugares para donar	Solo donaría si es para alguien conocido	Miedo a infectarme de alguna enfermedad por agujas
08/28/2020 07:46:17	Mujer	50-59	Guatemala	No	No he donado antes				No he donado antes			Si	No	Estar en condiciones óptimas de salud. Quizás hay muchos mitos sobre quién puede y quién no puede donar sangre. Yo no pude donar ni siquiera a mi papá por mi peso.	No puedo donar por razones médicas							No puedo donar por razones médicas						Si, pero solo en emergencias de familiares, amigos y conocidos	Maestría	No puedo donar por razones médicas
08/28/2020 07:46:43	Mujer	19-29	Guatemala	No	No he donado antes				No he donado antes			No	No	Conocer cuales podrian ser los efectos secundarios de donar. Y Saber que cuando done, me puedo sentir tranquila que me atenderan por si me llego a sentir mal	Me dan miedo los efectos secundarios de donar sangre	Solo donaría si es para alguien conocido	Por horario laboral se me complica					Me dan miedo los efectos secundarios de donar sangre	Solo donaría si es para alguien conocido	Por horario laboral se me complica				Si, me gustaría ser un donador frecuente (1 vez al año)	Maestría	Me dan miedo los efectos secundarios de donar sangre	Solo donaría si es para alguien conocido	Por horario laboral se me complica
08/28/2020 07:47:32	Hombre	19-29	Guatemala	Si	Done a un familiar/amigo/referido				Done a un familiar/amigo/referido			Si	No	Qué fuera más ágil el proceso de donación	Ya he donado antes							Ya he donado antes						Si, pero solo en emergencias sin importar el receptor	Licenciatura	Ya he donado antes
08/28/2020 07:48:20	Mujer	40-49	Guatemala	No	No he donado antes				No he donado antes			No	No	Por ser tipo de sangre poco común encontrar a personas con el mismo tipo de sangre	Tengo una sangre poco común y prefiero donar solo en emergencia							Tengo una sangre poco común y prefiero donar solo en emergencia						Si, pero solo en emergencias sin importar el receptor	Licenciatura	Tengo una sangre poco común y prefiero donar solo en emergencia
08/28/2020 07:48:33	Mujer	30-39	Guatemala	No	No he donado antes				No he donado antes			No	No	Que no hubieran colas	No se me había ocurrido antes							No se me había ocurrido antes						Si, me gustaría ser un donador frecuente (1 vez al año)	Doctorado	No se me había ocurrido antes
08/28/2020 07:49:35	Hombre	60+	Guatemala	Si	Done a un familiar/amigo/referido				Done a un familiar/amigo/referido			Si	No	Donar en un ambiente extremadamente limpio.	Ya he donado antes							Ya he donado antes						Si, pero solo en emergencias sin importar el receptor	Licenciatura	Ya he donado antes
08/28/2020 07:50:31	Mujer	40-49	Guatemala	Si	Done a un familiar/amigo/referido				Done a un familiar/amigo/referido			Si	No	.	Ya he donado antes							Ya he donado antes						Si, pero solo en emergencias sin importar el receptor	Licenciatura	Ya he donado antes
08/28/2020 07:50:37	Mujer	50-59	Guatemala	Si	Done a un familiar/amigo/referido				Done a un familiar/amigo/referido			Si	No	Qué el screening de la sangre, previo a donar, sea más rápido.	Ya he donado antes							Ya he donado antes						Si, me gustaría ser un donador frecuente (1 vez al año)	Secundaria	Ya he donado antes
08/28/2020 07:50:40	Mujer	30-39	Guatemala	Si	Done en una Jornadas DonaGuate				Done en una Jornadas DonaGuate			Si	No	Cercanía, vivo en CES y tengo una toddler y una bebé, entonces por los horarios si se me complica. Cuando he donado fue antes de tener hijos, en jornada de donación en el trabajo (ahora estoy en casa con las niñas)	Ya he donado antes							Ya he donado antes						Si, me gustaría ser un donador frecuente (1 vez al año)	Maestría	Ya he donado antes
08/28/2020 07:51:13	Mujer	30-39	Guatemala	No	No he donado antes				No he donado antes			Si	Si	Me facilitaría mucho si fuera posible unidades moviles muchas veces ponen en horarios que uno no puede ir	No puedo donar por razones médicas							No puedo donar por razones médicas						Si, pero solo en emergencias de familiares, amigos y conocidos	Licenciatura	No puedo donar por razones médicas
08/28/2020 07:51:19	Hombre	19-29	Guatemala	Si	Done a un familiar/amigo/referido	Done en una Jornada de donación de Cruz Roja			Done a un familiar/amigo/referido	Done en una Jornada de donación de Cruz Roja		Si	Si	El dar vida donando	Otro (dejar comentario)							Otro (dejar comentario)						Si, pero solo en emergencias de familiares, amigos y conocidos	Licenciatura	Otro (dejar comentario)
08/28/2020 07:51:47	Mujer	50-59	Guatemala	Si	Done a un familiar/amigo/referido	Done en una Jornada de donación de Cruz Roja			Done a un familiar/amigo/referido	Done en una Jornada de donación de Cruz Roja		Si	Si	Ya no puedo donar, Lamentablemente por medicamentos que tomo	Ya he donado antes	No puedo donar por razones médicas						Ya he donado antes	No puedo donar por razones médicas					No estoy interesado en donar sangre	Licenciatura	Ya he donado antes	No puedo donar por razones médicas
08/28/2020 07:52:49	Hombre	30-39	Guatemala	No	No he donado antes				No he donado antes			No	No	Información de donde donar	No puedo donar por razones médicas							No puedo donar por razones médicas						Si, pero solo en emergencias sin importar el receptor	Maestría	No puedo donar por razones médicas
08/28/2020 07:53:03	Mujer	40-49	Guatemala	No	No he donado antes				No he donado antes			Si	No	Asegurarme que califico	Otro (dejar comentario)							Otro (dejar comentario)						Si, pero solo en emergencias sin importar el receptor	Doctorado	Otro (dejar comentario)
08/28/2020 07:54:47	Mujer	60+	Guatemala	No	No he donado antes				No he donado antes			Si	No	Q no haya tenido una enfermedad preexiste	No puedo donar por razones médicas							No puedo donar por razones médicas						Si, pero solo en emergencias sin importar el receptor	Secundaria	No puedo donar por razones médicas
08/28/2020 07:55:28	Mujer	40-49	Guatemala	Si	Done a un familiar/amigo/referido				Done a un familiar/amigo/referido			Si	No	Una emergencia familiar	Ya he donado antes							Ya he donado antes						Si, pero solo en emergencias sin importar el receptor	Secundaria	Ya he donado antes
08/28/2020 07:55:41	Mujer	30-39	Guatemala	No	No he donado antes				No he donado antes			Si	No	Que no hubieran tantos requisitos	No puedo donar por razones médicas							No puedo donar por razones médicas						Si, me gustaría ser un donador frecuente (1 vez al año)	Maestría	No puedo donar por razones médicas
08/28/2020 07:56:27	Mujer	50-59	Guatemala	No	No he donado antes				No he donado antes			Si	No	Más información.	No puedo donar por razones médicas							No puedo donar por razones médicas						Si, pero solo en emergencias sin importar el receptor	Licenciatura	No puedo donar por razones médicas
08/28/2020 07:58:42	Mujer	40-49	Guatemala	No	No he donado antes				No he donado antes			Si	No	que no colapsen mis venas	Otro (dejar comentario)							Otro (dejar comentario)						No estoy interesado en donar sangre	Licenciatura	Otro (dejar comentario)
08/28/2020 07:58:58	Mujer	30-39	Jutiapa	Si	Done a un familiar/amigo/referido	Otros (favor especificar en comentarios)			Done a un familiar/amigo/referido	Otros (favor especificar en comentarios)		Si	No	Que hospitales mantuvieran flujo constante de donadores, pues en cada emergencia hay que donar para familiares y prefiero no donar frecuentemente por esta razón.	Ya he donado antes							Ya he donado antes						Si, pero solo en emergencias de familiares, amigos y conocidos	Maestría	Ya he donado antes
08/28/2020 07:59:10	Mujer	30-39	Guatemala	Si	Done a un familiar/amigo/referido				Done a un familiar/amigo/referido			Si	No	-	Ya he donado antes							Ya he donado antes						Si, pero solo en emergencias de familiares, amigos y conocidos	Maestría	Ya he donado antes
08/28/2020 07:59:49	Mujer	50-59	Guatemala	No	No he donado antes				No he donado antes			Si	No	Poder hacerlo	No puedo donar por razones médicas							No puedo donar por razones médicas						Si, pero solo en emergencias sin importar el receptor	Secundaria	No puedo donar por razones médicas
08/28/2020 08:00:07	Hombre	19-29	Guatemala	Si	Done a un familiar/amigo/referido				Done a un familiar/amigo/referido			Si	No	Saber si existe necesidad de mi tipo de sangre	Ya he donado antes							Ya he donado antes						Si, me gustaría ser un donador frecuente (1 vez al año)	Licenciatura	Ya he donado antes
08/28/2020 08:02:02	Mujer	50-59	Guatemala	No	No he donado antes				No he donado antes			Si	No	Salvar una vida	Otro (dejar comentario)							Otro (dejar comentario)						Si, pero solo en emergencias sin importar el receptor	Doctorado	Otro (dejar comentario)
08/28/2020 08:02:10	Mujer	19-29	Guatemala	No	No he donado antes				No he donado antes			Si	No	Una necesidad de un conocido o una crisis	Me dan miedo las agujas	No sé donde puedo donar	No se me había ocurrido antes					Me dan miedo las agujas	No sé donde puedo donar	No se me había ocurrido antes				Si, pero solo en emergencias sin importar el receptor	Doctorado	Me dan miedo las agujas	No sé donde puedo donar	No se me había ocurrido antes
08/28/2020 08:04:31	Hombre	19-29	Guatemala	No	No he donado antes				No he donado antes			Si	Si	El ayudar a alguien	Me dan miedo las agujas	No confió en el uso de la sangre	Me dan miedo los efectos secundarios de donar sangre	Solo donaría si es para alguien conocido				Me dan miedo las agujas	No confió en el uso de la sangre	Me dan miedo los efectos secundarios de donar sangre	Solo donaría si es para alguien conocido			Si, pero solo en emergencias de familiares, amigos y conocidos	Licenciatura	Me dan miedo las agujas	No confió en el uso de la sangre	Me dan miedo los efectos secundarios de donar sangre	Solo donaría si es para alguien conocido
08/28/2020 08:05:05	Mujer	50-59	Guatemala	Si	Done a un familiar/amigo/referido				Done a un familiar/amigo/referido			Si	No	Por amor al prójimo, sin importar quien sea, lamentablemente ya no puedo donar.	Ya he donado antes	No puedo donar por razones médicas						Ya he donado antes	No puedo donar por razones médicas					Si, me gustaría ser un donador frecuente (1 vez al año)	Licenciatura	Ya he donado antes	No puedo donar por razones médicas
08/28/2020 08:05:14	Mujer	30-39	Guatemala	Si	Done a un familiar/amigo/referido	Otros (favor especificar en comentarios)			Done a un familiar/amigo/referido	Otros (favor especificar en comentarios)		Si	No	Que la vaya a usar realmente alguien que la necesite sin que se la cobren al receptor	Ya he donado antes							Ya he donado antes						Si, pero solo en emergencias sin importar el receptor	Licenciatura	Ya he donado antes
08/28/2020 08:08:46	Mujer	30-39	Guatemala	Si	Done a un familiar/amigo/referido				Done a un familiar/amigo/referido			Si	No	Lugar accessible para donar	Ya he donado antes							Ya he donado antes						Si, pero solo en emergencias sin importar el receptor	Maestría	Ya he donado antes
08/28/2020 08:08:52	Mujer	19-29	Guatemala	No	No he donado antes				No he donado antes			No	No	Tener más información sobre los distintos centros de donación y sus ubicaciones	Otro (dejar comentario)							Otro (dejar comentario)						Si, me gustaría ser un donador frecuente (1 vez al año)	Secundaria	Otro (dejar comentario)
08/28/2020 08:09:11	Mujer	30-39	Guatemala	No	No he donado antes				No he donado antes			No	No	Tener mas informacion y confianza en los lugares	No sé donde puedo donar	No confió en la higiene de los lugares para donar	Solo donaría si es para alguien conocido	Por horario laboral se me complica				No sé donde puedo donar	No confió en la higiene de los lugares para donar	Solo donaría si es para alguien conocido	Por horario laboral se me complica			Si, pero solo en emergencias de familiares, amigos y conocidos	Licenciatura	No sé donde puedo donar	No confió en la higiene de los lugares para donar	Solo donaría si es para alguien conocido	Por horario laboral se me complica
08/28/2020 08:09:15	Mujer	60+	Guatemala	Si	Otros (favor especificar en comentarios)				Otros (favor especificar en comentarios)			Si	No	Tener centro en CAES	Ya he donado antes	Por horario laboral se me complica	Los centros de donación me queda muy lejos					Ya he donado antes	Por horario laboral se me complica	Los centros de donación me queda muy lejos				Si, pero solo en emergencias de familiares, amigos y conocidos	Licenciatura	Ya he donado antes	Por horario laboral se me complica	Los centros de donación me queda muy lejos
08/28/2020 08:09:23	Mujer	40-49	Guatemala	Si	Done a un familiar/amigo/referido				Done a un familiar/amigo/referido			Si	No	Facilidad para hacerlo (en algunos lugares hay q esperar mucho tiempo)	Otro (dejar comentario)							Otro (dejar comentario)						Si, pero solo en emergencias sin importar el receptor	Licenciatura	Otro (dejar comentario)
08/28/2020 08:09:56	Mujer	40-49	Guatemala	No	No he donado antes				No he donado antes			Si	No	No puedo	No puedo donar por razones médicas							No puedo donar por razones médicas						No estoy interesado en donar sangre	Maestría	No puedo donar por razones médicas
08/28/2020 08:10:48	Mujer	30-39	Guatemala	No	No he donado antes				No he donado antes			Si	No	más información. Por ejemplo, puedo manejar después de donar? O necesito que alguien me acompañe? Cuánto tiempo toma? Etc. Información que ayude a planear y saber el tiempo que toma todo el proceso.	Otro (dejar comentario)							Otro (dejar comentario)						Si, me gustaría ser un donador frecuente (1 vez al año)	Licenciatura	Otro (dejar comentario)
08/28/2020 08:13:14	Mujer	40-49	Guatemala	Si	Done a un familiar/amigo/referido				Done a un familiar/amigo/referido			Si	No	La Clinica o el lugar en donde done	Ya he donado antes	No puedo donar por razones médicas	No confió en la higiene de los lugares para donar	Los centros de donación me queda muy lejos				Ya he donado antes	No puedo donar por razones médicas	No confió en la higiene de los lugares para donar	Los centros de donación me queda muy lejos			Si, me gustaría ser un donador frecuente (1 vez al año)	Secundaria	Ya he donado antes	No puedo donar por razones médicas	No confió en la higiene de los lugares para donar	Los centros de donación me queda muy lejos
08/28/2020 08:13:44	Mujer	50-59	Guatemala	No	No he donado antes				No he donado antes			Si	No	Saber que es para usarla y no para negociarla	Otro (dejar comentario)							Otro (dejar comentario)						Si, me gustaría ser un donador frecuente (1 vez al año)	Licenciatura	Otro (dejar comentario)
08/28/2020 08:15:18	Mujer	30-39	Guatemala	No	No he donado antes				No he donado antes			Si	No	Que sean mas accesibles	Otro (dejar comentario)							Otro (dejar comentario)						Si, pero solo en emergencias de familiares, amigos y conocidos	Licenciatura	Otro (dejar comentario)
08/28/2020 08:16:11	Mujer	60+	Guatemala	Si	Done a un familiar/amigo/referido				Done a un familiar/amigo/referido			Si	No	Donar sangre es humanitario	Ya he donado antes							Ya he donado antes						Si, pero solo en emergencias sin importar el receptor	Secundaria	Ya he donado antes
08/28/2020 08:19:52	Mujer	30-39	Guatemala	Si	Done a un familiar/amigo/referido				Done a un familiar/amigo/referido			Si	No	Saber un poco más los pros y contras de hacerlo.	Ya he donado antes							Ya he donado antes						Si, pero solo en emergencias de familiares, amigos y conocidos	Maestría	Ya he donado antes
08/28/2020 08:19:59	Mujer	50-59	Guatemala	No	No he donado antes				No he donado antes			Si	No	Seguridad de que no me infectaré	No confió en la higiene de los lugares para donar	Miedo a infectarme de alguna enfermedad por agujas						No confió en la higiene de los lugares para donar	Miedo a infectarme de alguna enfermedad por agujas					Si, me gustaría ser un donador frecuente (1 vez al año)	Maestría	No confió en la higiene de los lugares para donar	Miedo a infectarme de alguna enfermedad por agujas
08/28/2020 08:21:32	Mujer	30-39	Guatemala	No	No he donado antes				No he donado antes			No	No	Tener más información	No puedo donar por razones médicas							No puedo donar por razones médicas						No estoy interesado en donar sangre	Licenciatura	No puedo donar por razones médicas
08/28/2020 08:22:51	Mujer	50-59	Guatemala	No	No he donado antes				No he donado antes			Si	No	Conocer con certeza cuáles son sus efectos secundarios en mi organismo	No confió en la higiene de los lugares para donar	Me dan miedo los efectos secundarios de donar sangre	Solo donaría si es para alguien conocido	Miedo a infectarme de alguna enfermedad por agujas				No confió en la higiene de los lugares para donar	Me dan miedo los efectos secundarios de donar sangre	Solo donaría si es para alguien conocido	Miedo a infectarme de alguna enfermedad por agujas			Si, pero solo en emergencias sin importar el receptor	Licenciatura	No confió en la higiene de los lugares para donar	Me dan miedo los efectos secundarios de donar sangre	Solo donaría si es para alguien conocido	Miedo a infectarme de alguna enfermedad por agujas
08/28/2020 08:23:02	Mujer	60+	Guatemala	Si	Done a un familiar/amigo/referido				Done a un familiar/amigo/referido			Si	No	Ayudar a otra persona	Ya he donado antes							Ya he donado antes						Si, pero solo en emergencias de familiares, amigos y conocidos	Licenciatura	Ya he donado antes
08/28/2020 08:24:00	Mujer	30-39	Guatemala	No	No he donado antes				No he donado antes			Si	No	El que den alternativas para donar cuando uno se encuentra tomando medicamentos	No puedo donar por razones médicas							No puedo donar por razones médicas						Si, pero solo en emergencias sin importar el receptor	Maestría	No puedo donar por razones médicas
08/28/2020 08:24:46	Mujer	50-59	Guatemala	No	No he donado antes				No he donado antes			Si	No	La edad	No puedo donar por razones médicas							No puedo donar por razones médicas						Si, pero solo en emergencias sin importar el receptor	Maestría	No puedo donar por razones médicas
08/28/2020 08:24:53	Hombre	30-39	Guatemala	Si	Done a un familiar/amigo/referido				Done a un familiar/amigo/referido			No	Si	Mas información. Informacion de manejo de salud datos basicos.	No puedo donar por razones médicas	No confió en la higiene de los lugares para donar	No confió en el uso de la sangre	Por horario laboral se me complica	Los centros de donación me queda muy lejos			No puedo donar por razones médicas	No confió en la higiene de los lugares para donar	No confió en el uso de la sangre	Por horario laboral se me complica	Los centros de donación me queda muy lejos		Si, me gustaría ser un donador frecuente (1 vez al año)	Licenciatura	No puedo donar por razones médicas	No confió en la higiene de los lugares para donar	No confió en el uso de la sangre	Por horario laboral se me complica	Los centros de donación me queda muy lejos
08/28/2020 08:25:33	Mujer	19-29	Guatemala	No	No he donado antes				No he donado antes			Si	No	Que me quede cerca	No se me había ocurrido antes							No se me había ocurrido antes						Si, me gustaría ser un donador frecuente (1 vez al año)	Licenciatura	No se me había ocurrido antes
08/28/2020 08:26:15	Hombre	40-49	Guatemala	Si	Done a un familiar/amigo/referido				Done a un familiar/amigo/referido			Si	No	Salvar vidas	Ya he donado antes							Ya he donado antes						Si, pero solo en emergencias de familiares, amigos y conocidos	Maestría	Ya he donado antes
08/28/2020 08:31:21	Mujer	50-59	Guatemala	No	No he donado antes				No he donado antes			Si	No	Me motivaría saber a quién se oa van a dar	No puedo donar por razones médicas							No puedo donar por razones médicas						Si, me gustaría ser un donador frecuente (1 vez al año)	Licenciatura	No puedo donar por razones médicas
08/28/2020 08:31:35	Mujer	menos de 18	Guatemala	No	No he donado antes				No he donado antes			Si	No	Que sea rápido y fácil.	Otro (dejar comentario)							Otro (dejar comentario)						Si, me gustaría ser un donador frecuente (1 vez al año)	Secundaria	Otro (dejar comentario)
08/28/2020 08:32:38	Mujer	40-49	Guatemala	No	Otros (favor especificar en comentarios)				Otros (favor especificar en comentarios)			Si	Si	Saber que voy a ayudar a alguien que lo necesita.	Otro (dejar comentario)							Otro (dejar comentario)						Si, pero solo en emergencias de familiares, amigos y conocidos	Maestría	Otro (dejar comentario)
08/28/2020 08:34:05	Mujer	30-39	Guatemala	Si	Done a un familiar/amigo/referido				Done a un familiar/amigo/referido			Si	No	Lugares cercanos a mi residencia	Ya he donado antes							Ya he donado antes						Si, me gustaría ser un donador frecuente (1 vez al año)	Licenciatura	Ya he donado antes
08/28/2020 08:35:22	Mujer	50-59	Guatemala	Si	Done a un familiar/amigo/referido				Done a un familiar/amigo/referido			Si	No	localidad (cercanía), higiene, profesionalidad	Ya he donado antes							Ya he donado antes						Si, pero solo en emergencias sin importar el receptor	Licenciatura	Ya he donado antes
08/28/2020 08:36:35	Mujer	19-29	Petén	Si	Otros (favor especificar en comentarios)				Otros (favor especificar en comentarios)			No	No	Quisiera poder donar sangre siempre. Ya que desde pequeña veo que un familiar necesita cada mes y mucha gente se solidariza con él, esta es en forma de agradecimiento y asi poder salvar vidas.	Ya he donado antes							Ya he donado antes						Si, me gustaría ser un donador frecuente (1 vez al año)	Secundaria	Ya he donado antes
08/28/2020 08:36:42	Mujer	30-39	Guatemala	No	No he donado antes				No he donado antes			Si	No	higiene e informacióm de los lugares	No puedo donar por razones médicas	No confió en la higiene de los lugares para donar	Miedo a infectarme de alguna enfermedad por agujas					No puedo donar por razones médicas	No confió en la higiene de los lugares para donar	Miedo a infectarme de alguna enfermedad por agujas				Si, pero solo en emergencias sin importar el receptor	Maestría	No puedo donar por razones médicas	No confió en la higiene de los lugares para donar	Miedo a infectarme de alguna enfermedad por agujas
08/28/2020 08:36:47	Mujer	30-39	Chimaltenango	No	No he donado antes				No he donado antes			Si	No	Tener toda la información clara y un lugar.cercano	Otro (dejar comentario)							Otro (dejar comentario)						Si, me gustaría ser un donador frecuente (1 vez al año)	Licenciatura	Otro (dejar comentario)
08/28/2020 08:37:05	Hombre	30-39	Jutiapa	Si	Done a un familiar/amigo/referido				Done a un familiar/amigo/referido			No	No	Para que siempre cuenten con unidades los bancos de sangre y no haya desabastecimiento en una emergencia	Ya he donado antes							Ya he donado antes						Si, pero solo en emergencias sin importar el receptor	Licenciatura	Ya he donado antes
08/28/2020 08:40:19	Mujer	30-39	Guatemala	No	No he donado antes				No he donado antes			No	No	Que fuera en sitios cercanos a mi trabajo o residrncia	No se me había ocurrido antes							No se me había ocurrido antes						Si, pero solo en emergencias sin importar el receptor	Maestría	No se me había ocurrido antes
08/28/2020 08:43:01	Mujer	50-59	Guatemala	Si	Done a un familiar/amigo/referido				Done a un familiar/amigo/referido			Si	No	Ya no puedo por mi edad	Ya he donado antes	Los centros de donación me queda muy lejos						Ya he donado antes	Los centros de donación me queda muy lejos					Si, pero solo en emergencias de familiares, amigos y conocidos	Licenciatura	Ya he donado antes	Los centros de donación me queda muy lejos
08/28/2020 08:43:02	Mujer	19-29	Guatemala	No	No he donado antes				No he donado antes			Si	No	Seguridad, higiene, tiempo, lugar	No se me había ocurrido antes							No se me había ocurrido antes						Si, pero solo en emergencias sin importar el receptor	Licenciatura	No se me había ocurrido antes
08/28/2020 08:43:40	Hombre	30-39	Guatemala	Si	Done a un familiar/amigo/referido				Done a un familiar/amigo/referido			Si	No	Unidades móviles en puntos céntricos de la ciudad	Ya he donado antes							Ya he donado antes						Si, me gustaría ser un donador frecuente (1 vez al año)	Maestría	Ya he donado antes
08/28/2020 08:44:01	Mujer	40-49	Guatemala	Si	Done a un familiar/amigo/referido				Done a un familiar/amigo/referido			Si	Si	Mas lugares de donaciones	Ya he donado antes	Me dan miedo las agujas	No sé donde puedo donar					Ya he donado antes	Me dan miedo las agujas	No sé donde puedo donar				Si, pero solo en emergencias de familiares, amigos y conocidos	Licenciatura	Ya he donado antes	Me dan miedo las agujas	No sé donde puedo donar
08/28/2020 08:46:57	Mujer	30-39	Guatemala	No	No he donado antes				No he donado antes			No	No	Llegar al peso	Otro (dejar comentario)							Otro (dejar comentario)						Si, me gustaría ser un donador frecuente (1 vez al año)	Licenciatura	Otro (dejar comentario)
08/28/2020 08:47:15	Mujer	30-39	Guatemala	No	No he donado antes				No he donado antes			Si	No	.	No puedo donar por razones médicas							No puedo donar por razones médicas						Si, pero solo en emergencias de familiares, amigos y conocidos	Secundaria	No puedo donar por razones médicas
08/28/2020 08:49:08	Mujer	50-59	Guatemala	No	No he donado antes				No he donado antes			Si	No	Yo no puedo donar sangre pero creo que la gente ya no va porque es muy difícil que la acepten.	No puedo donar por razones médicas							No puedo donar por razones médicas						No estoy interesado en donar sangre	Secundaria	No puedo donar por razones médicas
08/28/2020 08:50:29	Mujer	19-29	Guatemala	Si	Done a un familiar/amigo/referido				Done a un familiar/amigo/referido			Si	No	Me gusta saber que puedo ayudar a salvar a alguien	Ya he donado antes							Ya he donado antes						Si, me gustaría ser un donador frecuente (1 vez al año)	Maestría	Ya he donado antes
08/28/2020 08:55:32	Mujer	50-59	Guatemala	No	No he donado antes				No he donado antes			Si	No	por problenas medicos nunca he calificado para donar, ademas tomo medicamentos y ya no tengo la edad	No puedo donar por razones médicas							No puedo donar por razones médicas						Si, pero solo en emergencias sin importar el receptor	Maestría	No puedo donar por razones médicas
08/28/2020 08:55:46	Mujer	30-39	Guatemala	No	No he donado antes				No he donado antes			Si	No	Que cambien lo del peso	No puedo donar por razones médicas	Otro (dejar comentario)						No puedo donar por razones médicas	Otro (dejar comentario)					Si, pero solo en emergencias sin importar el receptor	Licenciatura	No puedo donar por razones médicas	Otro (dejar comentario)
08/28/2020 08:55:48	Mujer	19-29	Guatemala	Si	Done a un familiar/amigo/referido				Done a un familiar/amigo/referido			Si	No	Algún programa que me lo recuerde, que sea algo ya programado y me llamen una semana antes para programar la cita, que me recuerden un par de días antes para no consumir alcohol, etc.	Ya he donado antes							Ya he donado antes						Si, me gustaría ser un donador frecuente (1 vez al año)	Licenciatura	Ya he donado antes
08/28/2020 08:56:48	Mujer	30-39	Guatemala	No	No he donado antes				No he donado antes			Si	No	No puedo donar sangre porque no cumplo el requisito de peso mínimo para donar	No puedo donar por razones médicas							No puedo donar por razones médicas						No estoy interesado en donar sangre	Licenciatura	No puedo donar por razones médicas
08/28/2020 08:57:36	Mujer	30-39	Guatemala	No	No he donado antes				No he donado antes			Si	No	Tal vez si se pudiera donar menos cantidad con peso ligero, o hubiese algún reconstituyente o área de descanso	Otro (dejar comentario)							Otro (dejar comentario)						Si, me gustaría ser un donador frecuente (1 vez al año)	Licenciatura	Otro (dejar comentario)
08/28/2020 08:58:05	Mujer	30-39	Guatemala	No	No he donado antes				No he donado antes			Si	No	Pensar que no dolerá, pensar que no me voy a desmayar y saber que le daré vida a alguien más	Me dan miedo las agujas	Solo donaría si es para alguien conocido						Me dan miedo las agujas	Solo donaría si es para alguien conocido					Si, pero solo en emergencias de familiares, amigos y conocidos	Maestría	Me dan miedo las agujas	Solo donaría si es para alguien conocido
08/28/2020 08:58:59	Mujer	50-59	Guatemala	Si	Done a un familiar/amigo/referido				Done a un familiar/amigo/referido			No	No	Una necesidad urgente	No puedo donar por razones médicas							No puedo donar por razones médicas						No estoy interesado en donar sangre	Licenciatura	No puedo donar por razones médicas
08/28/2020 09:00:33	Mujer	30-39	Guatemala	Si	Otros (favor especificar en comentarios)				Otros (favor especificar en comentarios)			No	No	Recordatorios de días que puedo llegar a donar	Ya he donado antes							Ya he donado antes						Si, me gustaría ser un donador frecuente (1 vez al año)	Maestría	Ya he donado antes
08/28/2020 09:01:31	Hombre	menos de 18	Guatemala	No	No he donado antes				No he donado antes			Si	Si	Alguna emergencia	Otro (dejar comentario)							Otro (dejar comentario)						Si, pero solo en emergencias de familiares, amigos y conocidos	Primaria	Otro (dejar comentario)
08/28/2020 09:06:31	Mujer	60+	Sacatepéquez	Si	Done a un familiar/amigo/referido	Otros (favor especificar en comentarios)			Done a un familiar/amigo/referido	Otros (favor especificar en comentarios)		Si	No	Ser joven y sano	Ya he donado antes	Otro (dejar comentario)						Ya he donado antes	Otro (dejar comentario)					Si, pero solo en emergencias sin importar el receptor	Secundaria	Ya he donado antes	Otro (dejar comentario)
08/28/2020 09:08:44	Hombre	40-49	Guatemala	Si	Done a un familiar/amigo/referido				Done a un familiar/amigo/referido			Si	No	Que la pandemia no sea más un problema	Ya he donado antes							Ya he donado antes						Si, me gustaría ser un donador frecuente (1 vez al año)	Maestría	Ya he donado antes
08/28/2020 09:08:53	Hombre	60+	Guatemala	Si	Done a un familiar/amigo/referido				Done a un familiar/amigo/referido			Si	No	Para colaborar con personas que lo necesitan	Otro (dejar comentario)							Otro (dejar comentario)						Si, pero solo en emergencias de familiares, amigos y conocidos	Secundaria	Otro (dejar comentario)
08/28/2020 09:12:05	Hombre	19-29	Guatemala	No	No he donado antes				No he donado antes			Si	No	Un lugar comodo	No puedo donar por razones médicas							No puedo donar por razones médicas						Si, pero solo en emergencias sin importar el receptor	Maestría	No puedo donar por razones médicas
08/28/2020 09:13:14	Hombre	30-39	Guatemala	No	No he donado antes				No he donado antes			No	No	Que hubiera algún servicio como una ambulancia o similar que venga a donde uno esta ubicado a recolectar la donación de sangre.	Otro (dejar comentario)							Otro (dejar comentario)						Si, pero solo en emergencias sin importar el receptor	Licenciatura	Otro (dejar comentario)
08/28/2020 09:13:17	Hombre	19-29	Guatemala	No	No he donado antes				No he donado antes			Si	No	Conocimiento sobre otras alternativas que existan o no existan (ejemplo plasma)	No confió en el uso de la sangre	Mi creencia religiosa no me lo permite						No confió en el uso de la sangre	Mi creencia religiosa no me lo permite					No estoy interesado en donar sangre	Maestría	No confió en el uso de la sangre	Mi creencia religiosa no me lo permite
08/28/2020 09:13:22	Mujer	40-49	Guatemala	No	No he donado antes				No he donado antes			Si	No	La higiene del lugar y el motivo	No confió en la higiene de los lugares para donar							No confió en la higiene de los lugares para donar						Si, pero solo en emergencias de familiares, amigos y conocidos	Licenciatura	No confió en la higiene de los lugares para donar
08/28/2020 09:13:34	Hombre	30-39	Guatemala	Si	Done a un familiar/amigo/referido				Done a un familiar/amigo/referido			Si	No	.	Ya he donado antes							Ya he donado antes						Si, pero solo en emergencias de familiares, amigos y conocidos	Maestría	Ya he donado antes
08/28/2020 09:14:11	Mujer	30-39	Guatemala	Si	Done a un familiar/amigo/referido				Done a un familiar/amigo/referido			No	No	Medidas higiene, conocimiento, cercania	No confió en la higiene de los lugares para donar	Miedo a infectarme de alguna enfermedad por agujas	Por horario laboral se me complica					No confió en la higiene de los lugares para donar	Miedo a infectarme de alguna enfermedad por agujas	Por horario laboral se me complica				Si, me gustaría ser un donador frecuente (1 vez al año)	Maestría	No confió en la higiene de los lugares para donar	Miedo a infectarme de alguna enfermedad por agujas	Por horario laboral se me complica
08/28/2020 09:15:14	Mujer	19-29	Guatemala	Si	Done a un familiar/amigo/referido				Done a un familiar/amigo/referido			Si	No	No tener que ir al lugar, sino que vinieran a mi casa a sacarme la sangre. Uno confía más en la higiene y en su propia cama, tiene más tranquilidad	Ya he donado antes							Ya he donado antes						Si, me gustaría ser un donador frecuente (1 vez al año)	Maestría	Ya he donado antes
08/28/2020 09:16:13	Mujer	30-39	Guatemala	Si	Done a un familiar/amigo/referido				Done a un familiar/amigo/referido			No	No	Centros en donde se pueda donar cercanos	Ya he donado antes							Ya he donado antes						Si, me gustaría ser un donador frecuente (1 vez al año)	Maestría	Ya he donado antes
08/28/2020 09:16:48	Mujer	30-39	Guatemala	No	No he donado antes				No he donado antes			No	No	Desde hace 6 años tomo levotiroxina, sin embargo, de acuerdo con lo que he leído en la cruz roja de Reino Unido y otros países esto no es impedimento para donar. Pero en Guatemala, es razón de rechazo para la donación vaya a donde vaya por lo que aunque este motivada no me es posible donar.	No puedo donar por razones médicas							No puedo donar por razones médicas						Si, me gustaría ser un donador frecuente (1 vez al año)	Maestría	No puedo donar por razones médicas
08/28/2020 09:16:49	Mujer	40-49	Guatemala	Si	Done a un familiar/amigo/referido				Done a un familiar/amigo/referido			Si	No	Me facilitaría , si vienen a casa .	Ya he donado antes							Ya he donado antes						Si, pero solo en emergencias de familiares, amigos y conocidos	Secundaria	Ya he donado antes
08/28/2020 09:17:14	Mujer	30-39	Guatemala	Si	Done a un familiar/amigo/referido				Done a un familiar/amigo/referido			Si	No	Salvar vidas, apoyo	Ya he donado antes							Ya he donado antes						Si, pero solo en emergencias de familiares, amigos y conocidos	Maestría	Ya he donado antes
08/28/2020 09:18:32	Hombre	30-39	Guatemala	Si	Done a un familiar/amigo/referido				Done a un familiar/amigo/referido			No	No	Conocer programas y/o jornadas de donación	Ya he donado antes							Ya he donado antes						Si, pero solo en emergencias de familiares, amigos y conocidos	Maestría	Ya he donado antes
08/28/2020 09:19:54	Hombre	19-29	Guatemala	Si	Done a un familiar/amigo/referido				Done a un familiar/amigo/referido			No	No	Tiempos de espera en los hospitales es tedioso, estamos apoyando y el trato no es el mejor. Además los canales o lugares donde puede donar no son muy conocidos	Ya he donado antes							Ya he donado antes						Si, pero solo en emergencias de familiares, amigos y conocidos	Licenciatura	Ya he donado antes
08/28/2020 09:19:58	Hombre	19-29	Sacatepéquez	No	No he donado antes				No he donado antes			Si	No	Dar vida	Me dan miedo las agujas							Me dan miedo las agujas						Si, pero solo en emergencias sin importar el receptor	Licenciatura	Me dan miedo las agujas
08/28/2020 09:20:15	Mujer	30-39	Guatemala	Si	Done a un familiar/amigo/referido	Done en una Jornada de donación de Cruz Roja			Done a un familiar/amigo/referido	Done en una Jornada de donación de Cruz Roja		Si	No	Poder tener más accesibilidad a los centros de donación.	Otro (dejar comentario)							Otro (dejar comentario)						Si, pero solo en emergencias de familiares, amigos y conocidos	Licenciatura	Otro (dejar comentario)
08/28/2020 09:22:02	Mujer	19-29	Guatemala	Si	Otros (favor especificar en comentarios)				Otros (favor especificar en comentarios)			Si	No	El proceso sea mas rapido	Ya he donado antes	No confió en la higiene de los lugares para donar	Tengo una sangre poco común y prefiero donar solo en emergencia					Ya he donado antes	No confió en la higiene de los lugares para donar	Tengo una sangre poco común y prefiero donar solo en emergencia				Si, pero solo en emergencias sin importar el receptor	Maestría	Ya he donado antes	No confió en la higiene de los lugares para donar	Tengo una sangre poco común y prefiero donar solo en emergencia
08/28/2020 09:22:38	Hombre	60+	Guatemala	Si	Done a un familiar/amigo/referido				Done a un familiar/amigo/referido			Si	No	Ya estoy motivado	Otro (dejar comentario)							Otro (dejar comentario)						Si, me gustaría ser un donador frecuente (1 vez al año)	Licenciatura	Otro (dejar comentario)
08/28/2020 09:22:45	Hombre	30-39	Guatemala	Si	Done a un familiar/amigo/referido				Done a un familiar/amigo/referido			No	Si	Facilidades en el lugar de donación, parqueo gratis, proceso rápido y con buena higiene.	Ya he donado antes	No confió en la higiene de los lugares para donar	Solo donaría si es para alguien conocido					Ya he donado antes	No confió en la higiene de los lugares para donar	Solo donaría si es para alguien conocido				Si, pero solo en emergencias de familiares, amigos y conocidos	Secundaria	Ya he donado antes	No confió en la higiene de los lugares para donar	Solo donaría si es para alguien conocido
08/28/2020 09:23:42	Mujer	19-29	Guatemala	No	No he donado antes				No he donado antes			No	Si	Saber que ayudará a alguien	Me dan miedo las agujas							Me dan miedo las agujas						Si, pero solo en emergencias de familiares, amigos y conocidos	Licenciatura	Me dan miedo las agujas
08/28/2020 09:24:01	Mujer	50-59	Guatemala	Si	Done a un familiar/amigo/referido				Done a un familiar/amigo/referido			Si	No	Los horarios y ubicación del lugar para donar.	Ya he donado antes							Ya he donado antes						Si, pero solo en emergencias de familiares, amigos y conocidos	Licenciatura	Ya he donado antes
08/28/2020 09:25:08	Hombre	19-29	Guatemala	Si	Done a un familiar/amigo/referido				Done a un familiar/amigo/referido			No	No	Información del tema	Ya he donado antes							Ya he donado antes						No estoy interesado en donar sangre	Licenciatura	Ya he donado antes
08/28/2020 09:25:18	Mujer	30-39	Quetzaltenango	Si	Done a un familiar/amigo/referido				Done a un familiar/amigo/referido			Si	No	Seguridad, buen trato, limpieza, sentirse valorado y la importancia de donar y salvar vidas	Ya he donado antes							Ya he donado antes						Si, pero solo en emergencias sin importar el receptor	Maestría	Ya he donado antes
08/28/2020 09:26:59	Hombre	30-39	Guatemala	No	Otros (favor especificar en comentarios)				Otros (favor especificar en comentarios)			Si	No	No puedo.	Otro (dejar comentario)							Otro (dejar comentario)						No estoy interesado en donar sangre	Maestría	Otro (dejar comentario)
08/28/2020 09:27:21	Hombre	60+	Guatemala	Si	Done a un familiar/amigo/referido				Done a un familiar/amigo/referido			No	No	Lugar accesible, higiénico y confiable	Ya he donado antes	No puedo donar por razones médicas	Miedo a infectarme de alguna enfermedad por agujas					Ya he donado antes	No puedo donar por razones médicas	Miedo a infectarme de alguna enfermedad por agujas				Si, pero solo en emergencias de familiares, amigos y conocidos	Maestría	Ya he donado antes	No puedo donar por razones médicas	Miedo a infectarme de alguna enfermedad por agujas
08/28/2020 09:28:33	Hombre	30-39	Guatemala	Si	Done en una Jornada de donación de Cruz Roja				Done en una Jornada de donación de Cruz Roja			Si	Si	Saber a quien ayudo	Ya he donado antes							Ya he donado antes						Si, pero solo en emergencias sin importar el receptor	Licenciatura	Ya he donado antes
08/28/2020 09:28:46	Hombre	50-59	Guatemala	Si	Done a un familiar/amigo/referido				Done a un familiar/amigo/referido			Si	Si	Actualmente ya no me aceptan por mi edad y presión arterial alta. Pero años anteriores sí doné.	Ya he donado antes	No puedo donar por razones médicas						Ya he donado antes	No puedo donar por razones médicas					Si, pero solo en emergencias sin importar el receptor	Licenciatura	Ya he donado antes	No puedo donar por razones médicas
08/28/2020 09:28:58	Hombre	30-39	Guatemala	Si	Done a un familiar/amigo/referido				Done a un familiar/amigo/referido			Si	No	Que dieran alguito de comer rico al final para que ascienda la glucosa que disminuye por el ayuno y por donar sangre.	Ya he donado antes							Ya he donado antes						Si, me gustaría ser un donador frecuente (1 vez al año)	Licenciatura	Ya he donado antes
08/28/2020 09:29:09	Mujer	30-39	Guatemala	Si	Done a un familiar/amigo/referido	Done en una Jornada de donación de Cruz Roja			Done a un familiar/amigo/referido	Done en una Jornada de donación de Cruz Roja		No	No	Campanas mas seguidas en lugares cercanos o en edificios de oficina donde se pueda desplazar de forma rapida	Ya he donado antes							Ya he donado antes						Si, me gustaría ser un donador frecuente (1 vez al año)	Maestría	Ya he donado antes
08/28/2020 09:29:41	Hombre	30-39	Guatemala	Si	Done a un familiar/amigo/referido				Done a un familiar/amigo/referido			Si	No	Disponibilidad de horario e higiene	Ya he donado antes							Ya he donado antes						Si, pero solo en emergencias sin importar el receptor	Maestría	Ya he donado antes
08/28/2020 09:33:21	Mujer	19-29	Guatemala	Si	Done en una Jornadas DonaGuate	Otros (favor especificar en comentarios)			Done en una Jornadas DonaGuate	Otros (favor especificar en comentarios)		Si	No	El que facilitará más información sobre a quien es va dirigido la donación	Ya he donado antes							Ya he donado antes						Si, me gustaría ser un donador frecuente (1 vez al año)	Licenciatura	Ya he donado antes
08/28/2020 09:36:14	Mujer	19-29	Guatemala	No	No he donado antes				No he donado antes			Si	Si	Lugar y facilidad	No puedo donar por razones médicas							No puedo donar por razones médicas						Si, pero solo en emergencias de familiares, amigos y conocidos	Licenciatura	No puedo donar por razones médicas
08/28/2020 09:36:42	Mujer	19-29	Guatemala	Si	Done en una Jornadas DonaGuate				Done en una Jornadas DonaGuate			Si	No	Jornadas más seguidas con horarios accesibles. Muchas personas trabajan de 7:00 a 16:00 entre semana y las jornadas ocurren entre ese tiempo. Además, los hospitales nacionales tienen horarios muy limitados los fines de semana.	Ya he donado antes							Ya he donado antes						Si, me gustaría ser un donador frecuente (1 vez al año)	Secundaria	Ya he donado antes
08/28/2020 09:37:02	Mujer	30-39	Guatemala	No	No he donado antes				No he donado antes			Si	No	Requisitos claros (peso, condiciones médicas, etc) y un horario predeterminado	No confió en la higiene de los lugares para donar	Me dan miedo los efectos secundarios de donar sangre	Miedo a infectarme de alguna enfermedad por agujas					No confió en la higiene de los lugares para donar	Me dan miedo los efectos secundarios de donar sangre	Miedo a infectarme de alguna enfermedad por agujas				Si, pero solo en emergencias sin importar el receptor	Maestría	No confió en la higiene de los lugares para donar	Me dan miedo los efectos secundarios de donar sangre	Miedo a infectarme de alguna enfermedad por agujas
08/28/2020 09:38:07	Mujer	30-39	Guatemala	No	No he donado antes				No he donado antes			Si	No	Tener mas información sobre el tema	Me dan miedo los efectos secundarios de donar sangre	Solo donaría si es para alguien conocido						Me dan miedo los efectos secundarios de donar sangre	Solo donaría si es para alguien conocido					Si, pero solo en emergencias de familiares, amigos y conocidos	Maestría	Me dan miedo los efectos secundarios de donar sangre	Solo donaría si es para alguien conocido
08/28/2020 09:38:21	Mujer	30-39	Guatemala	No	No he donado antes				No he donado antes			No	No	Conocer los lugares para donar y tener más información sobre qué hacer sobre después de donar	No sé donde puedo donar	Me dan miedo los efectos secundarios de donar sangre						No sé donde puedo donar	Me dan miedo los efectos secundarios de donar sangre					Si, me gustaría ser un donador frecuente (1 vez al año)	Licenciatura	No sé donde puedo donar	Me dan miedo los efectos secundarios de donar sangre
08/28/2020 09:38:35	Mujer	30-39	Guatemala	Si	Done a un familiar/amigo/referido				Done a un familiar/amigo/referido			No	No	Explicación de lo que implica donar sangre doné por emergencia y me desmayé ahora quiero ayudar pero quiero estar preparada y no tener que pasar por ese proceso	Ya he donado antes							Ya he donado antes						Si, pero solo en emergencias sin importar el receptor	Maestría	Ya he donado antes
08/28/2020 09:39:02	Mujer	30-39	Guatemala	Si	Otros (favor especificar en comentarios)				Otros (favor especificar en comentarios)			Si	No	Un lugar cercano	Ya he donado antes							Ya he donado antes						Si, me gustaría ser un donador frecuente (1 vez al año)	Maestría	Ya he donado antes
08/28/2020 09:39:23	Mujer	40-49	Guatemala	No	No he donado antes				No he donado antes			Si	No	Hacer esto en colegios como una actividad cívica	No puedo donar por razones médicas							No puedo donar por razones médicas						Si, me gustaría ser un donador frecuente (1 vez al año)	Licenciatura	No puedo donar por razones médicas
08/28/2020 09:41:30	Hombre	60+	Guatemala	Si	Done a un familiar/amigo/referido				Done a un familiar/amigo/referido			Si	No	Ya no tengo edad para donar	Ya he donado antes							Ya he donado antes						Si, pero solo en emergencias de familiares, amigos y conocidos	Licenciatura	Ya he donado antes
08/28/2020 09:41:38	Mujer	19-29	Guatemala	Si	Done a un familiar/amigo/referido	Done en una Jornada de donación de Cruz Roja			Done a un familiar/amigo/referido	Done en una Jornada de donación de Cruz Roja		Si	No	Ubicacion, o que llegarán a un lugar a hacer jornadas cerca mio	Ya he donado antes							Ya he donado antes						Si, me gustaría ser un donador frecuente (1 vez al año)	Licenciatura	Ya he donado antes
08/28/2020 09:42:38	Mujer	19-29	Guatemala	No	No he donado antes				No he donado antes			No	Si	Conocer que el proceso es limpio.	Me dan miedo las agujas	No sé donde puedo donar	No confió en la higiene de los lugares para donar	Me dan miedo los efectos secundarios de donar sangre	Miedo a infectarme de alguna enfermedad por agujas			Me dan miedo las agujas	No sé donde puedo donar	No confió en la higiene de los lugares para donar	Me dan miedo los efectos secundarios de donar sangre	Miedo a infectarme de alguna enfermedad por agujas		No estoy interesado en donar sangre	Secundaria	Me dan miedo las agujas	No sé donde puedo donar	No confió en la higiene de los lugares para donar	Me dan miedo los efectos secundarios de donar sangre	Miedo a infectarme de alguna enfermedad por agujas
08/28/2020 09:44:40	Mujer	40-49	Guatemala	Si	Done a un familiar/amigo/referido				Done a un familiar/amigo/referido			Si	No	Que aoguien lo necesite	Ya he donado antes							Ya he donado antes						Si, pero solo en emergencias sin importar el receptor	Licenciatura	Ya he donado antes
08/28/2020 09:46:52	Mujer	19-29	Guatemala	No	No he donado antes				No he donado antes			Si	No	Facilitaría el que hayan más centros para donar sangre	No puedo donar por razones médicas							No puedo donar por razones médicas						Si, me gustaría ser un donador frecuente (1 vez al año)	Secundaria	No puedo donar por razones médicas
08/28/2020 09:47:09	Mujer	19-29	Guatemala	No	No he donado antes				No he donado antes			No	Si	Cumplir con los requisitos	Otro (dejar comentario)							Otro (dejar comentario)						Si, pero solo en emergencias sin importar el receptor	Licenciatura	Otro (dejar comentario)
08/28/2020 09:48:05	Mujer	30-39	Guatemala	No	No he donado antes				No he donado antes			No	Si	Instalaciones accesibles, limpias que me den confianza.	Otro (dejar comentario)							Otro (dejar comentario)						Si, pero solo en emergencias de familiares, amigos y conocidos	Licenciatura	Otro (dejar comentario)
08/28/2020 09:48:09	Mujer	19-29	Guatemala	No	No he donado antes				No he donado antes			Si	No	Mas informacion sobre el tema.	Otro (dejar comentario)							Otro (dejar comentario)						Si, pero solo en emergencias sin importar el receptor	Maestría	Otro (dejar comentario)
08/28/2020 09:48:14	Mujer	19-29	Guatemala	Si	Done a un familiar/amigo/referido	Done en una Jornada de donación de Cruz Roja			Done a un familiar/amigo/referido	Done en una Jornada de donación de Cruz Roja		Si	No	Acceso facil al lugar de donacion, con un centro limpio	Ya he donado antes							Ya he donado antes						Si, me gustaría ser un donador frecuente (1 vez al año)	Licenciatura	Ya he donado antes
08/28/2020 09:48:17	Mujer	30-39	Guatemala	No	No he donado antes				No he donado antes			Si	No	Que me acepten aunque tenga tatuajes	Otro (dejar comentario)							Otro (dejar comentario)						Si, me gustaría ser un donador frecuente (1 vez al año)	Licenciatura	Otro (dejar comentario)
08/28/2020 09:48:27	Mujer	60+	Guatemala	No	No he donado antes				No he donado antes			Si	No	Certeza que es bien utilizada	No puedo donar por razones médicas	No se me había ocurrido antes						No puedo donar por razones médicas	No se me había ocurrido antes					Si, pero solo en emergencias sin importar el receptor	Licenciatura	No puedo donar por razones médicas	No se me había ocurrido antes
08/28/2020 09:49:28	Hombre	50-59	Guatemala	Si	Done a un familiar/amigo/referido	Done en una Jornadas DonaGuate			Done a un familiar/amigo/referido	Done en una Jornadas DonaGuate		Si	No	El que dejen donar mientras se esté sano no importa la edad....	No puedo donar por razones médicas							No puedo donar por razones médicas						Si, me gustaría ser un donador frecuente (1 vez al año)	Secundaria	No puedo donar por razones médicas
08/28/2020 09:51:01	Mujer	19-29	Guatemala	No	No he donado antes				No he donado antes			Si	No	Saber a quien se la di y que le sirvió.	Otro (dejar comentario)							Otro (dejar comentario)						Si, pero solo en emergencias sin importar el receptor	Licenciatura	Otro (dejar comentario)
08/28/2020 09:51:15	Hombre	30-39	Guatemala	Si	Done a un familiar/amigo/referido				Done a un familiar/amigo/referido			Si	No	Que tengo un tipo de sangre que todos pueden recibir	Ya he donado antes							Ya he donado antes						Si, pero solo en emergencias de familiares, amigos y conocidos	Maestría	Ya he donado antes
08/28/2020 09:52:25	Mujer	19-29	Guatemala	Si	Done a un familiar/amigo/referido				Done a un familiar/amigo/referido			No	Si	Higiene del lugar / comunicación de jornadas de donación en trabajo o actividades para evitar ir a hacer cosas y que el proceso sea rápido.	Ya he donado antes							Ya he donado antes						Si, me gustaría ser un donador frecuente (1 vez al año)	Maestría	Ya he donado antes
08/28/2020 09:55:16	Hombre	30-39	Guatemala	Si	Done a un familiar/amigo/referido				Done a un familiar/amigo/referido			No	Si	N/a	Ya he donado antes							Ya he donado antes						Si, me gustaría ser un donador frecuente (1 vez al año)	Maestría	Ya he donado antes
08/28/2020 09:55:27	Mujer	19-29	Guatemala	No	No he donado antes				No he donado antes			Si	No	Más información sobre los requisitos y efectos secundarios	Me dan miedo los efectos secundarios de donar sangre							Me dan miedo los efectos secundarios de donar sangre						Si, pero solo en emergencias de familiares, amigos y conocidos	Licenciatura	Me dan miedo los efectos secundarios de donar sangre
08/28/2020 09:59:49	Hombre	19-29	Guatemala	No	No he donado antes				No he donado antes			Si	No	No tengo una razón que me motive en mente.	Me dan miedo los efectos secundarios de donar sangre	Solo donaría si es para alguien conocido						Me dan miedo los efectos secundarios de donar sangre	Solo donaría si es para alguien conocido					Si, pero solo en emergencias de familiares, amigos y conocidos	Maestría	Me dan miedo los efectos secundarios de donar sangre	Solo donaría si es para alguien conocido
08/28/2020 10:03:10	Mujer	50-59	Guatemala	Si	Done a un familiar/amigo/referido				Done a un familiar/amigo/referido			Si	No	Conocer de una emergencia	Ya he donado antes							Ya he donado antes						Si, pero solo en emergencias sin importar el receptor	Maestría	Ya he donado antes
08/28/2020 10:04:39	Mujer	30-39	Guatemala	No	No he donado antes				No he donado antes			Si	No	No puedo donar por razones medicas	No puedo donar por razones médicas							No puedo donar por razones médicas						No estoy interesado en donar sangre	Licenciatura	No puedo donar por razones médicas
08/28/2020 10:05:26	Hombre	50-59	Guatemala	Si	Done en una Jornada de donación de Cruz Roja				Done en una Jornada de donación de Cruz Roja			Si	No	Nada	No puedo donar por razones médicas							No puedo donar por razones médicas						No estoy interesado en donar sangre	Licenciatura	No puedo donar por razones médicas
08/28/2020 10:08:47	Hombre	40-49	Guatemala	Si	Done a un familiar/amigo/referido				Done a un familiar/amigo/referido			Si	No	Que las empresas dieran licencia para poder salir y donar ya que es difícil hacerlo por los horarios laborales, también que los laboratorios acepten donaciones en horarios no laborales	Otro (dejar comentario)							Otro (dejar comentario)						Si, me gustaría ser un donador frecuente (1 vez al año)	Maestría	Otro (dejar comentario)
08/28/2020 10:11:25	Hombre	60+	Guatemala	No	No he donado antes				No he donado antes			No	No	Una emergencia	No puedo donar por razones médicas							No puedo donar por razones médicas						No estoy interesado en donar sangre	Licenciatura	No puedo donar por razones médicas
08/28/2020 10:12:28	Mujer	19-29	Guatemala	Si	Done en una Jornada de donación de Cruz Roja				Done en una Jornada de donación de Cruz Roja			No	No	Lugares más céntricos, que no hayan muchas personas presentes.	Ya he donado antes							Ya he donado antes						Si, me gustaría ser un donador frecuente (1 vez al año)	Licenciatura	Ya he donado antes
08/28/2020 10:13:07	Mujer	30-39	Guatemala	Si	Done a un familiar/amigo/referido				Done a un familiar/amigo/referido			Si	No	Lugar cercano	Ya he donado antes							Ya he donado antes						Si, pero solo en emergencias sin importar el receptor	Licenciatura	Ya he donado antes
08/28/2020 10:14:56	Hombre	19-29	Guatemala	Si	Done a un familiar/amigo/referido	Done en una Jornada de donación de Cruz Roja			Done a un familiar/amigo/referido	Done en una Jornada de donación de Cruz Roja		Si	No	Accesibilidad	Ya he donado antes							Ya he donado antes						Si, me gustaría ser un donador frecuente (1 vez al año)	Licenciatura	Ya he donado antes
08/28/2020 10:15:20	Mujer	19-29	Guatemala	No	No he donado antes				No he donado antes			No	No	Saber cuáles son los centros más cercanos, también la información de cómo es el proceso de donación	No se me había ocurrido antes							No se me había ocurrido antes						Si, me gustaría ser un donador frecuente (1 vez al año)	Secundaria	No se me había ocurrido antes
08/28/2020 10:17:59	Hombre	60+	Guatemala	Si	Done a un familiar/amigo/referido				Done a un familiar/amigo/referido			Si	No	Avisos de urgencia	Ya he donado antes							Ya he donado antes						Si, pero solo en emergencias sin importar el receptor	Maestría	Ya he donado antes
08/28/2020 10:18:16	Mujer	60+	Guatemala	Si	Done a un familiar/amigo/referido				Done a un familiar/amigo/referido			No	No	La necesidad de las persona sin recursos y saber que hay una institución que será imparcial y buscará beneficiar a los que realmente están en necesidad.	No puedo donar por razones médicas							No puedo donar por razones médicas						Si, me gustaría ser un donador frecuente (1 vez al año)	Maestría	No puedo donar por razones médicas
08/28/2020 10:19:08	Hombre	19-29	Guatemala	Si	Done a un familiar/amigo/referido	Done en una Jornada de donación de Cruz Roja	Otros (favor especificar en comentarios)		Done a un familiar/amigo/referido	Done en una Jornada de donación de Cruz Roja	Otros (favor especificar en comentarios)	Si	No	Lo realizo 1 o 2 veces al año, es una pequeña forma de poder contribuir a ayudar a otras personas.	Ya he donado antes							Ya he donado antes						Si, me gustaría ser un donador frecuente (1 vez al año)	Maestría	Ya he donado antes
08/28/2020 10:20:35	Mujer	30-39	Guatemala	No	No he donado antes				No he donado antes			Si	No	Que no pongan tantos peros para poder donar	Otro (dejar comentario)							Otro (dejar comentario)						Si, me gustaría ser un donador frecuente (1 vez al año)	Licenciatura	Otro (dejar comentario)
08/28/2020 10:24:34	Hombre	30-39	Guatemala	Si	Done a un familiar/amigo/referido				Done a un familiar/amigo/referido			Si	Si	Podria incentivar descuentos en medicinas o farmacias.	Solo donaría si es para alguien conocido							Solo donaría si es para alguien conocido						Si, me gustaría ser un donador frecuente (1 vez al año)	Maestría	Solo donaría si es para alguien conocido
08/28/2020 10:25:43	Mujer	19-29	Guatemala	No	No he donado antes				No he donado antes			No	Si	Que me garantizarán higiene y que no haya complicaciones	No se me había ocurrido antes							No se me había ocurrido antes						Si, pero solo en emergencias de familiares, amigos y conocidos	Licenciatura	No se me había ocurrido antes
08/28/2020 10:25:58	Mujer	19-29	Guatemala	Si	Otros (favor especificar en comentarios)				Otros (favor especificar en comentarios)			Si	No	Que se acople a mis horarios	Ya he donado antes							Ya he donado antes						Si, me gustaría ser un donador frecuente (1 vez al año)	Licenciatura	Ya he donado antes
08/28/2020 10:30:34	Hombre	19-29	Alta Verapaz	No	No he donado antes				No he donado antes			Si	No	Saber donde donar	Otro (dejar comentario)							Otro (dejar comentario)						Si, pero solo en emergencias sin importar el receptor	Licenciatura	Otro (dejar comentario)
08/28/2020 10:31:55	Mujer	19-29	Guatemala	No	No he donado antes				No he donado antes			No	No	Entender mas sobre el proceso de donar sangre, que se hace con esa sangre luego de que la sacan del cuerpo, quien recibiria la sangre o que institucion la recibiria	Otro (dejar comentario)							Otro (dejar comentario)						Si, pero solo en emergencias sin importar el receptor	Licenciatura	Otro (dejar comentario)
08/28/2020 10:32:24	Mujer	19-29	Guatemala	Si	Done a un familiar/amigo/referido				Done a un familiar/amigo/referido			Si	No	Sinceramente no se.	Ya he donado antes							Ya he donado antes						Si, pero solo en emergencias de familiares, amigos y conocidos	Maestría	Ya he donado antes
08/28/2020 10:35:29	Hombre	60+	Guatemala	Si	Done a un familiar/amigo/referido	Done en una Jornada de donación de Cruz Roja	Otros (favor especificar en comentarios)		Done a un familiar/amigo/referido	Done en una Jornada de donación de Cruz Roja	Otros (favor especificar en comentarios)	Si	No	Que los bancos de sangre aceptaran donantes voluntarios sin enfermedades infecciosas transmisibles x sangre independiente de la edad del adulto	Ya he donado antes							Ya he donado antes						Si, me gustaría ser un donador frecuente (1 vez al año)	Maestría	Ya he donado antes
08/28/2020 10:36:58	Hombre	30-39	Guatemala	No	No he donado antes				No he donado antes			Si	No	Ayudar	No puedo donar por razones médicas							No puedo donar por razones médicas						Si, me gustaría ser un donador frecuente (1 vez al año)	Licenciatura	No puedo donar por razones médicas
08/28/2020 10:41:20	Hombre	19-29	Guatemala	Si	Done a un familiar/amigo/referido				Done a un familiar/amigo/referido			Si	Si	Estar seguro que es un proceso higienico, y ordenado. Que el trato sea amable cuando lo haga.	Ya he donado antes							Ya he donado antes						Si, me gustaría ser un donador frecuente (1 vez al año)	Licenciatura	Ya he donado antes
08/28/2020 10:42:16	Hombre	19-29	Guatemala	Si	Done en una Jornadas DonaGuate				Done en una Jornadas DonaGuate			Si	Si	Un carnet que verificara que soy donador de sangre, con mi tipo de sangre	Ya he donado antes							Ya he donado antes						Si, me gustaría ser un donador frecuente (1 vez al año)	Secundaria	Ya he donado antes
08/28/2020 10:46:29	Mujer	30-39	Guatemala	Si	Done a un familiar/amigo/referido				Done a un familiar/amigo/referido			Si	No	Conocer más sobre el caso de la persona	Ya he donado antes							Ya he donado antes						Si, pero solo en emergencias de familiares, amigos y conocidos	Maestría	Ya he donado antes
08/28/2020 10:46:59	Hombre	50-59	Guatemala	Si	Done a un familiar/amigo/referido				Done a un familiar/amigo/referido			Si	No	Ayudar a otras personas que necesitan	Ya he donado antes							Ya he donado antes						Si, pero solo en emergencias de familiares, amigos y conocidos	Licenciatura	Ya he donado antes
08/28/2020 10:49:44	Mujer	40-49	Guatemala	No	No he donado antes				No he donado antes			Si	Si	Que conozca a la persona que lo va a recibir	Otro (dejar comentario)							Otro (dejar comentario)						Si, pero solo en emergencias de familiares, amigos y conocidos	Licenciatura	Otro (dejar comentario)
08/28/2020 10:49:46	Mujer	19-29	Guatemala	Si	Done a un familiar/amigo/referido				Done a un familiar/amigo/referido			Si	No	Proceso rápido, empresa de confianza	Ya he donado antes							Ya he donado antes						Si, me gustaría ser un donador frecuente (1 vez al año)	Licenciatura	Ya he donado antes
08/28/2020 10:50:14	Hombre	30-39	Guatemala	No	No he donado antes				No he donado antes			No	No	Un buen lugar dónde hacerlo, facilidad de acceso, parqueo, seguridad, higiene del lugar.	No puedo donar por razones médicas							No puedo donar por razones médicas						Si, me gustaría ser un donador frecuente (1 vez al año)	Licenciatura	No puedo donar por razones médicas
08/28/2020 10:52:44	Mujer	19-29	Guatemala	Si	Done en una Jornada de donación de Cruz Roja	Done en una Jornadas DonaGuate			Done en una Jornada de donación de Cruz Roja	Done en una Jornadas DonaGuate		Si	No	Programas de "fidelidad" o como una red de donadores activos	Ya he donado antes							Ya he donado antes						Si, me gustaría ser un donador frecuente (1 vez al año)	Licenciatura	Ya he donado antes
08/28/2020 10:53:56	Mujer	30-39	Guatemala	No	No he donado antes				No he donado antes			Si	No	Tener disponibilidad de tiempo para hacerlo.	No puedo donar por razones médicas							No puedo donar por razones médicas						Si, me gustaría ser un donador frecuente (1 vez al año)	Licenciatura	No puedo donar por razones médicas
08/28/2020 10:58:49	Hombre	50-59	Guatemala	No	No he donado antes				No he donado antes			Si	No	Emergencia	Otro (dejar comentario)							Otro (dejar comentario)						Si, pero solo en emergencias sin importar el receptor	Maestría	Otro (dejar comentario)
08/28/2020 11:05:50	Hombre	50-59	Guatemala	Si	Done a un familiar/amigo/referido				Done a un familiar/amigo/referido			Si	No	Confirmacion de que me permiten hacerlo.	Ya he donado antes	No puedo donar por razones médicas						Ya he donado antes	No puedo donar por razones médicas					Si, pero solo en emergencias sin importar el receptor	Licenciatura	Ya he donado antes	No puedo donar por razones médicas
08/28/2020 11:09:13	Mujer	19-29	Guatemala	No	No he donado antes				No he donado antes			No	Si	Información y campañas que expliquen su importancia y beneficios	No sé donde puedo donar	No confió en la higiene de los lugares para donar	No confió en el uso de la sangre	Miedo a infectarme de alguna enfermedad por agujas				No sé donde puedo donar	No confió en la higiene de los lugares para donar	No confió en el uso de la sangre	Miedo a infectarme de alguna enfermedad por agujas			Si, me gustaría ser un donador frecuente (1 vez al año)	Secundaria	No sé donde puedo donar	No confió en la higiene de los lugares para donar	No confió en el uso de la sangre	Miedo a infectarme de alguna enfermedad por agujas
08/28/2020 11:09:15	Mujer	60+	Guatemala	Si	Done a un familiar/amigo/referido	Otros (favor especificar en comentarios)			Done a un familiar/amigo/referido	Otros (favor especificar en comentarios)		Si	No	Si todavía tuviera la edad para poder hacerlo.	Ya he donado antes	No puedo donar por razones médicas	Otro (dejar comentario)					Ya he donado antes	No puedo donar por razones médicas	Otro (dejar comentario)				No estoy interesado en donar sangre	Secundaria	Ya he donado antes	No puedo donar por razones médicas	Otro (dejar comentario)
08/28/2020 11:10:16	Mujer	19-29	Guatemala	Si	Done a un familiar/amigo/referido	Done en una Jornada de donación de Cruz Roja			Done a un familiar/amigo/referido	Done en una Jornada de donación de Cruz Roja		Si	No	espacios seguros por el covid ahora	Ya he donado antes							Ya he donado antes						Si, pero solo en emergencias de familiares, amigos y conocidos	Licenciatura	Ya he donado antes
08/28/2020 11:13:29	Mujer	30-39	Guatemala	Si	Otros (favor especificar en comentarios)				Otros (favor especificar en comentarios)			Si	No	Disponibilidad de tiempo y cercanía	Ya he donado antes							Ya he donado antes						Si, me gustaría ser un donador frecuente (1 vez al año)	Maestría	Ya he donado antes
08/28/2020 11:13:50	Mujer	19-29	Guatemala	Si	Done a un familiar/amigo/referido	Done en una Jornada de donación de Cruz Roja	Otros (favor especificar en comentarios)		Done a un familiar/amigo/referido	Done en una Jornada de donación de Cruz Roja	Otros (favor especificar en comentarios)	Si	No	Yo si dono	Ya he donado antes							Ya he donado antes						Si, me gustaría ser un donador frecuente (1 vez al año)	Licenciatura	Ya he donado antes
08/28/2020 11:13:58	Hombre	19-29	Guatemala	Si	Done en una Jornada de donación de Cruz Roja	Done en una Jornadas DonaGuate			Done en una Jornada de donación de Cruz Roja	Done en una Jornadas DonaGuate		Si	No	Ya me gusta donar con regularidad	Ya he donado antes							Ya he donado antes						Si, me gustaría ser un donador frecuente (1 vez al año)	Secundaria	Ya he donado antes
08/28/2020 11:14:26	Hombre	19-29	Guatemala	No	No he donado antes				No he donado antes			Si	No	Saber que le puedo ayudar a salvar la vida a alguien a futuro o inmediatamente.	Otro (dejar comentario)							Otro (dejar comentario)						Si, pero solo en emergencias sin importar el receptor	Licenciatura	Otro (dejar comentario)
08/28/2020 11:14:33	Mujer	19-29	Guatemala	Si	Done a un familiar/amigo/referido	Done en una Jornada de donación de Cruz Roja	Done en una Jornadas DonaGuate		Done a un familiar/amigo/referido	Done en una Jornada de donación de Cruz Roja	Done en una Jornadas DonaGuate	Si	No	Donar es dar vida	Ya he donado antes							Ya he donado antes						Si, me gustaría ser un donador frecuente (1 vez al año)	Maestría	Ya he donado antes
08/28/2020 11:17:00	Hombre	30-39	Guatemala	Si	Done a un familiar/amigo/referido				Done a un familiar/amigo/referido			Si	No	Nada	Otro (dejar comentario)							Otro (dejar comentario)						Si, me gustaría ser un donador frecuente (1 vez al año)	Licenciatura	Otro (dejar comentario)
08/28/2020 11:17:40	Mujer	30-39	Guatemala	No	No he donado antes				No he donado antes			Si	No	Siempre estoy dispuesta a donar	Otro (dejar comentario)							Otro (dejar comentario)						Si, me gustaría ser un donador frecuente (1 vez al año)	Maestría	Otro (dejar comentario)
08/28/2020 11:18:03	Hombre	19-29	Guatemala	No	No he donado antes				No he donado antes			Si	No	Tengo problemas cardíacos que no me lo permiten.	No puedo donar por razones médicas							No puedo donar por razones médicas						No estoy interesado en donar sangre	Licenciatura	No puedo donar por razones médicas
08/28/2020 11:20:10	Hombre	19-29	Guatemala	No	No he donado antes				No he donado antes			Si	No	Links con información y que no requiera muchos trámites.	No sé donde puedo donar	Por horario laboral se me complica	No se me había ocurrido antes					No sé donde puedo donar	Por horario laboral se me complica	No se me había ocurrido antes				Si, pero solo en emergencias sin importar el receptor	Secundaria	No sé donde puedo donar	Por horario laboral se me complica	No se me había ocurrido antes
08/28/2020 11:20:51	Mujer	19-29	Guatemala	No	No he donado antes				No he donado antes			Si	No	Me gustaría poder donar sangre para ayudar a personas que la necesiten.	No puedo donar por razones médicas							No puedo donar por razones médicas						Si, me gustaría ser un donador frecuente (1 vez al año)	Secundaria	No puedo donar por razones médicas
08/28/2020 11:20:57	Mujer	19-29	Guatemala	Si	Done en una Jornada de donación de Cruz Roja				Done en una Jornada de donación de Cruz Roja			No	No	Esperar a que pase el covid. Que vayan a las universidades a hacer las jornadas.	Ya he donado antes							Ya he donado antes						Si, me gustaría ser un donador frecuente (1 vez al año)	Secundaria	Ya he donado antes
08/28/2020 11:24:56	Mujer	19-29	Guatemala	Si	Done a un familiar/amigo/referido	Done en una Jornada de donación de Cruz Roja			Done a un familiar/amigo/referido	Done en una Jornada de donación de Cruz Roja		Si	No	Para mí es suficiente saber que va a contribuir con la vida de alguien	Ya he donado antes							Ya he donado antes						Si, me gustaría ser un donador frecuente (1 vez al año)	Licenciatura	Ya he donado antes
08/28/2020 11:34:08	Mujer	40-49	Guatemala	Si	Done a un familiar/amigo/referido				Done a un familiar/amigo/referido			Si	No	Que pudiera hacerse en hospitales privados (sin necesidad que sea para algún paciente en el mismo hospital)	Ya he donado antes							Ya he donado antes						Si, me gustaría ser un donador frecuente (1 vez al año)	Licenciatura	Ya he donado antes
08/28/2020 11:34:25	Mujer	19-29	Guatemala	Si	Done a un familiar/amigo/referido	Done en una Jornada de donación de Cruz Roja			Done a un familiar/amigo/referido	Done en una Jornada de donación de Cruz Roja		Si	No	Un número mayor de jornadas de donación en diferente puntos del país.	Ya he donado antes							Ya he donado antes						Si, me gustaría ser un donador frecuente (1 vez al año)	Licenciatura	Ya he donado antes
08/28/2020 11:35:19	Hombre	19-29	Guatemala	Si	Done en una Jornada de donación de Cruz Roja	Done en una Jornadas DonaGuate			Done en una Jornada de donación de Cruz Roja	Done en una Jornadas DonaGuate		Si	No	-	Ya he donado antes							Ya he donado antes						Si, me gustaría ser un donador frecuente (1 vez al año)	Secundaria	Ya he donado antes
08/28/2020 11:35:36	Mujer	19-29	Guatemala	No	No he donado antes				No he donado antes			No	No	Que hayan lugares para donar sangre en distintas zonas o que fuera a domicilio	Por horario laboral se me complica	Los centros de donación me queda muy lejos						Por horario laboral se me complica	Los centros de donación me queda muy lejos					Si, me gustaría ser un donador frecuente (1 vez al año)	Licenciatura	Por horario laboral se me complica	Los centros de donación me queda muy lejos
08/28/2020 11:37:08	Mujer	19-29	Guatemala	Si	Done a un familiar/amigo/referido				Done a un familiar/amigo/referido			Si	Si	Reforzar higiene y benéficos / estadísticas	Ya he donado antes							Ya he donado antes						Si, pero solo en emergencias de familiares, amigos y conocidos	Maestría	Ya he donado antes
08/28/2020 11:45:48	Mujer	30-39	Guatemala	No	No he donado antes				No he donado antes			No	No	Mayor claridad de los requerimientos medicos	Me dan miedo las agujas	No puedo donar por razones médicas	Solo donaría si es para alguien conocido	No se me había ocurrido antes				Me dan miedo las agujas	No puedo donar por razones médicas	Solo donaría si es para alguien conocido	No se me había ocurrido antes			Si, pero solo en emergencias sin importar el receptor	Licenciatura	Me dan miedo las agujas	No puedo donar por razones médicas	Solo donaría si es para alguien conocido	No se me había ocurrido antes
08/28/2020 11:51:26	Hombre	50-59	Guatemala	Si	Done a un familiar/amigo/referido				Done a un familiar/amigo/referido			Si	No	Nada. Cuando dono sangre es por que un familiar o amigo la necesita.	Ya he donado antes							Ya he donado antes						Si, pero solo en emergencias de familiares, amigos y conocidos	Maestría	Ya he donado antes
08/28/2020 11:52:10	Mujer	19-29	Guatemala	No	No he donado antes				No he donado antes			Si	No	Que hubieran mas centros	No puedo donar por razones médicas							No puedo donar por razones médicas						No estoy interesado en donar sangre	Licenciatura	No puedo donar por razones médicas
08/28/2020 11:54:37	Mujer	60+	Guatemala	Si	Done a un familiar/amigo/referido				Done a un familiar/amigo/referido			Si	No	Publicidad , seguridad	Ya he donado antes							Ya he donado antes						No estoy interesado en donar sangre	Licenciatura	Ya he donado antes
08/28/2020 11:57:44	Mujer	50-59	Alta Verapaz	No	No he donado antes				No he donado antes			Si	No	El propósito	Solo donaría si es para alguien conocido							Solo donaría si es para alguien conocido						No estoy interesado en donar sangre	Licenciatura	Solo donaría si es para alguien conocido
08/28/2020 12:00:03	Mujer	19-29	Guatemala	Si	Done a un familiar/amigo/referido				Done a un familiar/amigo/referido			Si	No	No me importaría quién sea quien la reciba, pero si conocerlos o saber su historia para estar pendiente del propósito de donar	Ya he donado antes							Ya he donado antes						Si, me gustaría ser un donador frecuente (1 vez al año)	Licenciatura	Ya he donado antes
08/28/2020 12:01:56	Mujer	50-59	Chimaltenango	No	No he donado antes				No he donado antes			Si	Si	Donar a mis familiares o amigos.	Solo donaría si es para alguien conocido							Solo donaría si es para alguien conocido						Si, pero solo en emergencias de familiares, amigos y conocidos	Maestría	Solo donaría si es para alguien conocido
08/28/2020 12:10:58	Mujer	19-29	Guatemala	No	No he donado antes				No he donado antes			Si	No	La verdad es que me encantaría donar sangre pero peso 100 lbs y me han dicho que el mínimo es 110 lbs, sin embargo trato de promover que mis conocidos donen sangre pero no muchos lo hacen por miedo a infecciones por agujas	Otro (dejar comentario)							Otro (dejar comentario)						Si, me gustaría ser un donador frecuente (1 vez al año)	Licenciatura	Otro (dejar comentario)
08/28/2020 12:16:33	Mujer	19-29	Guatemala	Si	Done a un familiar/amigo/referido	Done en una Jornada de donación de Cruz Roja	Done en una Jornadas DonaGuate		Done a un familiar/amigo/referido	Done en una Jornada de donación de Cruz Roja	Done en una Jornadas DonaGuate	Si	No	Mayor visualización sobre la importancia de donar sangre, empezar con la cultura de donación desde secundaria y hacer campañas con autorización de los padres	Ya he donado antes							Ya he donado antes						Si, me gustaría ser un donador frecuente (1 vez al año)	Secundaria	Ya he donado antes
08/28/2020 12:17:38	Hombre	19-29	Guatemala	Si	Done a un familiar/amigo/referido				Done a un familiar/amigo/referido			Si	No	Que surja la necesidad y yo este en la posibilidad (salud y personal) de hacerlo.	Ya he donado antes							Ya he donado antes						Si, me gustaría ser un donador frecuente (1 vez al año)	Maestría	Ya he donado antes
08/28/2020 12:22:57	Mujer	30-39	Guatemala	Si	Done a un familiar/amigo/referido	Done en una Jornadas DonaGuate			Done a un familiar/amigo/referido	Done en una Jornadas DonaGuate		Si	No	.	Ya he donado antes							Ya he donado antes						Si, me gustaría ser un donador frecuente (1 vez al año)	Maestría	Ya he donado antes
08/28/2020 12:23:21	Hombre	19-29	Guatemala	No	Otros (favor especificar en comentarios)				Otros (favor especificar en comentarios)			No	No	Alguien que me comente sobre la oportunidad	No se me había ocurrido antes							No se me había ocurrido antes						Si, me gustaría ser un donador frecuente (1 vez al año)	Licenciatura	No se me había ocurrido antes
08/28/2020 12:26:10	Mujer	19-29	Guatemala	Si	Done a un familiar/amigo/referido				Done a un familiar/amigo/referido			Si	No	Proceso mas rápido y eficiente	Ya he donado antes							Ya he donado antes						Si, me gustaría ser un donador frecuente (1 vez al año)	Maestría	Ya he donado antes
08/28/2020 12:27:27	Mujer	19-29	Guatemala	Si	Otros (favor especificar en comentarios)				Otros (favor especificar en comentarios)			No	No	Acceso! Jornadas en lugares frecuentes sin necesidad de ir a hospitales o centros.	Otro (dejar comentario)							Otro (dejar comentario)						Si, me gustaría ser un donador frecuente (1 vez al año)	Secundaria	Otro (dejar comentario)
08/28/2020 12:31:20	Mujer	19-29	Guatemala	Si	Otros (favor especificar en comentarios)				Otros (favor especificar en comentarios)			No	No	Estoy motivada	Ya he donado antes							Ya he donado antes						Si, pero solo en emergencias de familiares, amigos y conocidos	Maestría	Ya he donado antes
08/28/2020 12:39:06	Hombre	19-29	Guatemala	No	No he donado antes				No he donado antes			Si	No	Tener seguridad que no habrá efectos secundarios.	Me dan miedo las agujas	No confió en la higiene de los lugares para donar	Me dan miedo los efectos secundarios de donar sangre					Me dan miedo las agujas	No confió en la higiene de los lugares para donar	Me dan miedo los efectos secundarios de donar sangre				Si, pero solo en emergencias sin importar el receptor	Secundaria	Me dan miedo las agujas	No confió en la higiene de los lugares para donar	Me dan miedo los efectos secundarios de donar sangre
08/28/2020 12:44:39	Hombre	19-29	Guatemala	Si	Done en una Jornada de donación de Cruz Roja	Done en una Jornadas DonaGuate	Otros (favor especificar en comentarios)		Done en una Jornada de donación de Cruz Roja	Done en una Jornadas DonaGuate	Otros (favor especificar en comentarios)	Si	No	Campañas de donación mas frecuentes cerca de mi residencia para poder donar y souveniers	Ya he donado antes							Ya he donado antes						Si, me gustaría ser un donador frecuente (1 vez al año)	Licenciatura	Ya he donado antes
08/28/2020 12:50:05	Hombre	30-39	Guatemala	No	No he donado antes				No he donado antes			Si	No	Lugares y horarios accesibles, creo que se facilita después de oficina. Por lo general solicitan que se done en horario laboral y sino es una emergencia por lo general no se hace el tiempo.	Otro (dejar comentario)							Otro (dejar comentario)						Si, me gustaría ser un donador frecuente (1 vez al año)	Maestría	Otro (dejar comentario)
08/28/2020 12:51:55	Mujer	19-29	Guatemala	Si	Done en una Jornadas DonaGuate	Otros (favor especificar en comentarios)			Done en una Jornadas DonaGuate	Otros (favor especificar en comentarios)		Si	No	Más campañas de concientización	Ya he donado antes							Ya he donado antes						Si, me gustaría ser un donador frecuente (1 vez al año)	Maestría	Ya he donado antes
08/28/2020 12:53:49	Mujer	40-49	Guatemala	No	No he donado antes				No he donado antes			Si	No	Ver las historias de personas que han sido beneficiados	No puedo donar por razones médicas							No puedo donar por razones médicas						Si, me gustaría ser un donador frecuente (1 vez al año)	Licenciatura	No puedo donar por razones médicas
08/28/2020 12:59:03	Mujer	50-59	Guatemala	No	No he donado antes				No he donado antes			Si	No	Publicar a personas beneficiadas por las donaciones	No puedo donar por razones médicas							No puedo donar por razones médicas						Si, me gustaría ser un donador frecuente (1 vez al año)	Doctorado	No puedo donar por razones médicas
08/28/2020 12:59:08	Mujer	19-29	Guatemala	No	No he donado antes				No he donado antes			No	No	Lugares cercanos a donde acudir, con facilidades de parqueo.	Otro (dejar comentario)							Otro (dejar comentario)						Si, me gustaría ser un donador frecuente (1 vez al año)	Licenciatura	Otro (dejar comentario)
08/28/2020 12:59:39	Mujer	30-39	Guatemala	No	No he donado antes				No he donado antes			Si	No	Facilidad de ubicación, no ir a un hospital	No puedo donar por razones médicas							No puedo donar por razones médicas						Si, pero solo en emergencias de familiares, amigos y conocidos	Maestría	No puedo donar por razones médicas
08/28/2020 13:02:05	Hombre	40-49	Guatemala	Si	Done a un familiar/amigo/referido				Done a un familiar/amigo/referido			Si	Si	Estoy motivado, lo he hecho y lo hago para familiares, amigos y conocidos cercanos	Ya he donado antes							Ya he donado antes						Si, pero solo en emergencias de familiares, amigos y conocidos	Licenciatura	Ya he donado antes
08/28/2020 13:10:48	Mujer	50-59	Guatemala	Si	Done a un familiar/amigo/referido				Done a un familiar/amigo/referido			Si	No	Que llegaran a mi casa	Ya he donado antes	No puedo donar por razones médicas						Ya he donado antes	No puedo donar por razones médicas					Si, pero solo en emergencias sin importar el receptor	Licenciatura	Ya he donado antes	No puedo donar por razones médicas
08/28/2020 13:12:18	Hombre	50-59	Guatemala	No	No he donado antes				No he donado antes			Si	No	Que pudiera por haber tenido hepatitis	No puedo donar por razones médicas							No puedo donar por razones médicas						Si, me gustaría ser un donador frecuente (1 vez al año)	Licenciatura	No puedo donar por razones médicas
08/28/2020 13:18:18	Mujer	50-59	Guatemala	Si	Done a un familiar/amigo/referido				Done a un familiar/amigo/referido			Si	No	Todos los guatemaltecos entre 20 y 40 deberíamos donar sangre una vez por año. Al completar 3 donaciones deberían asociarse con el Irtra u otra empresa similar (cines) de dar una entrada libre a los parques /ellos lo pueden luego trabajar como su RSE.. Al completar 10 donaciones uno debiera tener un certificado que lo acredita a recibir una donación cuando la necesite.	Ya he donado antes							Ya he donado antes						Si, me gustaría ser un donador frecuente (1 vez al año)	Maestría	Ya he donado antes
08/28/2020 13:19:40	Hombre	30-39	Guatemala	No	No he donado antes				No he donado antes			No	No	Beneficios en algo	No se me había ocurrido antes							No se me había ocurrido antes						Si, pero solo en emergencias de familiares, amigos y conocidos	Licenciatura	No se me había ocurrido antes
08/28/2020 13:21:18	Mujer	19-29	Guatemala	Si	Done en una Jornadas DonaGuate				Done en una Jornadas DonaGuate			Si	No	Un lugar seguro y confiable, donde me sienta cómoda y tranquila	Ya he donado antes							Ya he donado antes						Si, me gustaría ser un donador frecuente (1 vez al año)	Secundaria	Ya he donado antes
08/28/2020 13:28:12	Mujer	19-29	Guatemala	No	No he donado antes				No he donado antes			Si	No	Saber en que situación se encuentra la persona que recibiría la donacion	Por horario laboral se me complica	Los centros de donación me queda muy lejos						Por horario laboral se me complica	Los centros de donación me queda muy lejos					Si, pero solo en emergencias sin importar el receptor	Licenciatura	Por horario laboral se me complica	Los centros de donación me queda muy lejos
08/28/2020 13:30:26	Hombre	30-39	Guatemala	No	Otros (favor especificar en comentarios)				Otros (favor especificar en comentarios)			Si	No	Familiar	Me dan miedo las agujas	Por horario laboral se me complica	Los centros de donación me queda muy lejos					Me dan miedo las agujas	Por horario laboral se me complica	Los centros de donación me queda muy lejos				No estoy interesado en donar sangre	Secundaria	Me dan miedo las agujas	Por horario laboral se me complica	Los centros de donación me queda muy lejos
08/28/2020 13:32:41	Mujer	19-29	Guatemala	No	No he donado antes				No he donado antes			Si	Si	El uso que le den a la donación	Me dan miedo las agujas	Por horario laboral se me complica	Los centros de donación me queda muy lejos	No se me había ocurrido antes				Me dan miedo las agujas	Por horario laboral se me complica	Los centros de donación me queda muy lejos	No se me había ocurrido antes			Si, pero solo en emergencias de familiares, amigos y conocidos	Licenciatura	Me dan miedo las agujas	Por horario laboral se me complica	Los centros de donación me queda muy lejos	No se me había ocurrido antes
08/28/2020 13:37:22	Mujer	19-29	Guatemala	No	No he donado antes				No he donado antes			Si	Si	que mi sangre si se use para el familiar o conocido al que le voy a donar, que no se la cobren y que no se vaya a un stock de sangre.	Me dan miedo las agujas	No confió en el uso de la sangre	Solo donaría si es para alguien conocido	Tengo una sangre poco común y prefiero donar solo en emergencia				Me dan miedo las agujas	No confió en el uso de la sangre	Solo donaría si es para alguien conocido	Tengo una sangre poco común y prefiero donar solo en emergencia			Si, pero solo en emergencias de familiares, amigos y conocidos	Licenciatura	Me dan miedo las agujas	No confió en el uso de la sangre	Solo donaría si es para alguien conocido	Tengo una sangre poco común y prefiero donar solo en emergencia
08/28/2020 13:40:23	Hombre	50-59	Guatemala	Si	Done a un familiar/amigo/referido				Done a un familiar/amigo/referido			Si	No	Donar est bien	Ya he donado antes							Ya he donado antes						Si, me gustaría ser un donador frecuente (1 vez al año)	Licenciatura	Ya he donado antes
08/28/2020 13:44:29	Mujer	40-49	Guatemala	Si	Done a un familiar/amigo/referido				Done a un familiar/amigo/referido			Si	No	Que la espera antes de donar no fuera tan larga, que las personas que sacan la sangre y colocan el angiocat para extraerla tuvieran experiencia y fueran más delicados para realizar los procedimientos	Ya he donado antes							Ya he donado antes						Si, me gustaría ser un donador frecuente (1 vez al año)	Maestría	Ya he donado antes
08/28/2020 13:47:58	Mujer	50-59	Guatemala	Si	Done a un familiar/amigo/referido				Done a un familiar/amigo/referido			Si	No	Ya no puedo donar por Salud y medicamentos que tomo.	Ya he donado antes							Ya he donado antes						No estoy interesado en donar sangre	Maestría	Ya he donado antes
08/28/2020 13:53:16	Mujer	50-59	Guatemala	Si	Done a un familiar/amigo/referido				Done a un familiar/amigo/referido			Si	No	La necesidad de alguien y poder apoyar y ayudar oara que les realicen Procedimientos que depende de tener dinadores	No puedo donar por razones médicas							No puedo donar por razones médicas						Si, pero solo en emergencias de familiares, amigos y conocidos	Secundaria	No puedo donar por razones médicas
08/28/2020 13:55:55	Mujer	50-59	Guatemala	No	No he donado antes				No he donado antes			Si	No	Ser joven y sana	No puedo donar por razones médicas							No puedo donar por razones médicas						Si, me gustaría ser un donador frecuente (1 vez al año)	Licenciatura	No puedo donar por razones médicas
08/28/2020 14:02:05	Hombre	60+	Guatemala	Si	Done a un familiar/amigo/referido				Done a un familiar/amigo/referido			Si	No	Por ayuda humanitaria	No puedo donar por razones médicas							No puedo donar por razones médicas						Si, me gustaría ser un donador frecuente (1 vez al año)	Maestría	No puedo donar por razones médicas
08/28/2020 14:04:38	Hombre	19-29	Guatemala	Si	Done a un familiar/amigo/referido				Done a un familiar/amigo/referido			Si	No	El trato recibido en los lugares	Otro (dejar comentario)							Otro (dejar comentario)						Si, pero solo en emergencias de familiares, amigos y conocidos	Secundaria	Otro (dejar comentario)
08/28/2020 14:12:45	Mujer	60+	Guatemala	Si	Done a un familiar/amigo/referido				Done a un familiar/amigo/referido			Si	No	Poder hacerlo pero por la edad ha no puedo	Ya he donado antes							Ya he donado antes						Si, pero solo en emergencias de familiares, amigos y conocidos	Secundaria	Ya he donado antes
08/28/2020 14:13:32	Mujer	19-29	Guatemala	No	No he donado antes				No he donado antes			No	No	Poder ayudar. A la persona. Que la necesita	Ya he donado antes							Ya he donado antes						Si, pero solo en emergencias de familiares, amigos y conocidos	Secundaria	Ya he donado antes
08/28/2020 14:14:35	Mujer	30-39	Guatemala	No	No he donado antes				No he donado antes			Si	No	Mejores horarios de recepción de muestras	No puedo donar por razones médicas	Por horario laboral se me complica						No puedo donar por razones médicas	Por horario laboral se me complica					Si, me gustaría ser un donador frecuente (1 vez al año)	Licenciatura	No puedo donar por razones médicas	Por horario laboral se me complica
08/28/2020 14:27:19	Mujer	60+	Guatemala	Si	Done a un familiar/amigo/referido	Otros (favor especificar en comentarios)			Done a un familiar/amigo/referido	Otros (favor especificar en comentarios)		Si	No	Ya no me aceptan por edad. Pero lo haría con gusto.	Ya he donado antes							Ya he donado antes						Si, pero solo en emergencias de familiares, amigos y conocidos	Licenciatura	Ya he donado antes
08/28/2020 14:27:35	Mujer	19-29	Guatemala	No	No he donado antes				No he donado antes			Si	No	Que sea utilizada para alguien en una emergencia	Por horario laboral se me complica	Otro (dejar comentario)						Por horario laboral se me complica	Otro (dejar comentario)					Si, me gustaría ser un donador frecuente (1 vez al año)	Licenciatura	Por horario laboral se me complica	Otro (dejar comentario)
08/28/2020 14:47:42	Mujer	40-49	Guatemala	No	No he donado antes				No he donado antes			No	No	Que se salvé la persona	No puedo donar por razones médicas							No puedo donar por razones médicas						Si, me gustaría ser un donador frecuente (1 vez al año)	Secundaria	No puedo donar por razones médicas
08/28/2020 14:56:34	Hombre	19-29	Guatemala	Si	Done a un familiar/amigo/referido	Done en una Jornada de donación de Cruz Roja			Done a un familiar/amigo/referido	Done en una Jornada de donación de Cruz Roja		Si	No	Ayudar a quien lo necesite	Ya he donado antes							Ya he donado antes						Si, me gustaría ser un donador frecuente (1 vez al año)	Secundaria	Ya he donado antes
08/28/2020 14:58:15	Hombre	19-29	Guatemala	Si	Done a un familiar/amigo/referido				Done a un familiar/amigo/referido			No	No	Amigos y conocidos	Ya he donado antes							Ya he donado antes						Si, pero solo en emergencias de familiares, amigos y conocidos	Licenciatura	Ya he donado antes
08/28/2020 14:58:17	Mujer	50-59	Guatemala	Si	Done a un familiar/amigo/referido				Done a un familiar/amigo/referido			Si	Si	Tener lugares más cercanos y en mayor cantidad para donacion	Por horario laboral se me complica							Por horario laboral se me complica						Si, me gustaría ser un donador frecuente (1 vez al año)	Licenciatura	Por horario laboral se me complica
08/28/2020 15:00:09	Hombre	19-29	Guatemala	Si	No he donado antes				No he donado antes			Si	No	emergencias de familiares, amigos y conocidos	No confió en la higiene de los lugares para donar	Solo donaría si es para alguien conocido	Miedo a infectarme de alguna enfermedad por agujas	Por horario laboral se me complica				No confió en la higiene de los lugares para donar	Solo donaría si es para alguien conocido	Miedo a infectarme de alguna enfermedad por agujas	Por horario laboral se me complica			Si, pero solo en emergencias de familiares, amigos y conocidos	Maestría	No confió en la higiene de los lugares para donar	Solo donaría si es para alguien conocido	Miedo a infectarme de alguna enfermedad por agujas	Por horario laboral se me complica
08/28/2020 15:04:01	Mujer	19-29	Guatemala	Si	Done a un familiar/amigo/referido	Done en una Jornada de donación de Cruz Roja	Otros (favor especificar en comentarios)		Done a un familiar/amigo/referido	Done en una Jornada de donación de Cruz Roja	Otros (favor especificar en comentarios)	Si	No	Me motiva poder salvar vidas	Ya he donado antes							Ya he donado antes						Si, me gustaría ser un donador frecuente (1 vez al año)	Licenciatura	Ya he donado antes
08/28/2020 15:05:45	Mujer	30-39	Guatemala	No	No he donado antes				No he donado antes			No	No	Entender mejor el es proceso de donar y saber que precauciones de limpieza y sanitacion toma en cuenta el lugar de donación. .	No puedo donar por razones médicas							No puedo donar por razones médicas						Si, me gustaría ser un donador frecuente (1 vez al año)	Maestría	No puedo donar por razones médicas
08/28/2020 15:14:25	Mujer	19-29	Guatemala	No	No he donado antes				No he donado antes			Si	No	No puedo donar sangre.	No puedo donar por razones médicas	Otro (dejar comentario)						No puedo donar por razones médicas	Otro (dejar comentario)					No estoy interesado en donar sangre	Maestría	No puedo donar por razones médicas	Otro (dejar comentario)
08/28/2020 15:16:53	Mujer	19-29	Guatemala	No	No he donado antes				No he donado antes			Si	No	Horarios y lugar para hacerlo fscil	No puedo donar por razones médicas							No puedo donar por razones médicas						Si, pero solo en emergencias sin importar el receptor	Licenciatura	No puedo donar por razones médicas
08/28/2020 15:26:39	Mujer	19-29	Guatemala	No	No he donado antes				No he donado antes			No	No	Mejor acceso (ambulancias que vienen a la empresa o en shopping malls).	No sé donde puedo donar	Otro (dejar comentario)						No sé donde puedo donar	Otro (dejar comentario)					Si, me gustaría ser un donador frecuente (1 vez al año)	Maestría	No sé donde puedo donar	Otro (dejar comentario)
08/28/2020 15:39:53	Mujer	19-29	Guatemala	No	No he donado antes				No he donado antes			Si	No	Que sea una persona conocida.	No puedo donar por razones médicas	Otro (dejar comentario)						No puedo donar por razones médicas	Otro (dejar comentario)					Si, pero solo en emergencias sin importar el receptor	Licenciatura	No puedo donar por razones médicas	Otro (dejar comentario)
08/28/2020 15:44:42	Mujer	30-39	Guatemala	No	No he donado antes				No he donado antes			Si	No	A mi me gustaria, pero mi peso no me lo permite :( Solo si me prodrian sacar menos sangre talvez.... pero creo que no lo hacen.....	Otro (dejar comentario)							Otro (dejar comentario)						Si, me gustaría ser un donador frecuente (1 vez al año)	Maestría	Otro (dejar comentario)
08/28/2020 15:46:49	Mujer	30-39	Guatemala	Si	Done a un familiar/amigo/referido				Done a un familiar/amigo/referido			Si	No	Entretención en el procedimiento	Ya he donado antes							Ya he donado antes						Si, pero solo en emergencias sin importar el receptor	Maestría	Ya he donado antes
08/28/2020 16:11:57	Mujer	30-39	Guatemala	Si	Done a un familiar/amigo/referido				Done a un familiar/amigo/referido			No	No	Seguridad en el lugar donde se dona, conocer cuando se pueda y facilidad de llegar y salir rápido del proceso	Ya he donado antes							Ya he donado antes						Si, me gustaría ser un donador frecuente (1 vez al año)	Maestría	Ya he donado antes
08/28/2020 16:51:13	Mujer	60+	Guatemala	Si	Done a un familiar/amigo/referido	Otros (favor especificar en comentarios)			Done a un familiar/amigo/referido	Otros (favor especificar en comentarios)		Si	No	Solo puedo ayudar motivando. Mi hijo donó para una amiguita.	Ya he donado antes							Ya he donado antes						Si, pero solo en emergencias de familiares, amigos y conocidos	Licenciatura	Ya he donado antes
08/28/2020 16:53:25	Mujer	19-29	Guatemala	No	No he donado antes				No he donado antes			No	Si	Que el lugar sea certificado en medidas de higiene	Me dan miedo los efectos secundarios de donar sangre							Me dan miedo los efectos secundarios de donar sangre						Si, me gustaría ser un donador frecuente (1 vez al año)	Licenciatura	Me dan miedo los efectos secundarios de donar sangre
08/28/2020 16:56:47	Mujer	40-49	Guatemala	Si	Done a un familiar/amigo/referido				Done a un familiar/amigo/referido			Si	No	Horario	Ya he donado antes							Ya he donado antes						Si, pero solo en emergencias sin importar el receptor	Maestría	Ya he donado antes
08/28/2020 16:59:55	Mujer	19-29	Guatemala	No	No he donado antes				No he donado antes			Si	No	Me gustaría donar sangre y quisiera saber sí realmente no puedo donar	No puedo donar por razones médicas							No puedo donar por razones médicas						Si, me gustaría ser un donador frecuente (1 vez al año)	Secundaria	No puedo donar por razones médicas
08/28/2020 17:05:56	Mujer	60+	Guatemala	No	No he donado antes				No he donado antes			Si	No	Si fuera más joven y no fuera hipertensa	No puedo donar por razones médicas	Otro (dejar comentario)						No puedo donar por razones médicas	Otro (dejar comentario)					No estoy interesado en donar sangre	Licenciatura	No puedo donar por razones médicas	Otro (dejar comentario)
08/28/2020 17:10:30	Hombre	40-49	Guatemala	Si	Done a un familiar/amigo/referido				Done a un familiar/amigo/referido			Si	No	He querido donar voluntariamente, pero mi tipo de sangre es algo "raro" y prefiero donar solo cuando alguien necesita de mi tipo de sangre.	Otro (dejar comentario)							Otro (dejar comentario)						Si, pero solo en emergencias sin importar el receptor	Licenciatura	Otro (dejar comentario)
08/28/2020 17:15:18	Mujer	40-49	Guatemala	Si	Done a un familiar/amigo/referido				Done a un familiar/amigo/referido			Si	No	El horario y acceso	Ya he donado antes							Ya he donado antes						Si, me gustaría ser un donador frecuente (1 vez al año)	Maestría	Ya he donado antes
08/28/2020 17:22:01	Hombre	40-49	Guatemala	No	No he donado antes				No he donado antes			No	No	Emergencia familiar	Me dan miedo las agujas	No sé donde puedo donar	Por horario laboral se me complica	No se me había ocurrido antes				Me dan miedo las agujas	No sé donde puedo donar	Por horario laboral se me complica	No se me había ocurrido antes			Si, pero solo en emergencias de familiares, amigos y conocidos	Maestría	Me dan miedo las agujas	No sé donde puedo donar	Por horario laboral se me complica	No se me había ocurrido antes
08/28/2020 17:23:36	Hombre	40-49	Guatemala	Si	Done a un familiar/amigo/referido				Done a un familiar/amigo/referido			Si	No	Buenas instalaciones donde se haga la donación	Ya he donado antes							Ya he donado antes						Si, pero solo en emergencias de familiares, amigos y conocidos	Maestría	Ya he donado antes
08/28/2020 17:34:52	Mujer	19-29	Huehuetenango	Si	Done a un familiar/amigo/referido				Done a un familiar/amigo/referido			Si	No	Que no existan largas colas para el proceso	Ya he donado antes							Ya he donado antes						Si, me gustaría ser un donador frecuente (1 vez al año)	Licenciatura	Ya he donado antes
08/28/2020 17:48:46	Mujer	40-49	Guatemala	Si	Done a un familiar/amigo/referido				Done a un familiar/amigo/referido			Si	No	El poder ayudar a otra persona	No puedo donar por razones médicas							No puedo donar por razones médicas						Si, pero solo en emergencias sin importar el receptor	Secundaria	No puedo donar por razones médicas
08/28/2020 17:56:49	Mujer	30-39	Guatemala	Si	Done a un familiar/amigo/referido				Done a un familiar/amigo/referido			Si	No	Puntos móviles de donación o más clínicas / laboratorios especializados y limpios	Solo donaría si es para alguien conocido	Por horario laboral se me complica						Solo donaría si es para alguien conocido	Por horario laboral se me complica					Si, me gustaría ser un donador frecuente (1 vez al año)	Maestría	Solo donaría si es para alguien conocido	Por horario laboral se me complica
08/28/2020 17:58:39	Mujer	60+	Guatemala	No	No he donado antes				No he donado antes			Si	No	No puedo donar	No puedo donar por razones médicas							No puedo donar por razones médicas						No estoy interesado en donar sangre	Secundaria	No puedo donar por razones médicas
08/28/2020 18:00:18	Mujer	19-29	Guatemala	No	No he donado antes				No he donado antes			No	No	Saber ubicaciones de los lugares, indicaciones de que debo hacer antes de donar sangre, efecto secundarios y si debo tomar precauciones	No se me había ocurrido antes							No se me había ocurrido antes						Si, me gustaría ser un donador frecuente (1 vez al año)	Maestría	No se me había ocurrido antes
08/28/2020 18:22:29	Mujer	19-29	Guatemala	Si	Done en una Jornadas DonaGuate				Done en una Jornadas DonaGuate			Si	No	El carrito en puntos buenos de la ciudad	Ya he donado antes							Ya he donado antes						Si, me gustaría ser un donador frecuente (1 vez al año)	Maestría	Ya he donado antes
08/28/2020 18:22:32	Mujer	50-59	Guatemala	No	Otros (favor especificar en comentarios)				Otros (favor especificar en comentarios)			Si	No	La vida de mi familia	No puedo donar por razones médicas							No puedo donar por razones médicas						No estoy interesado en donar sangre	Maestría	No puedo donar por razones médicas
08/28/2020 18:24:34	Hombre	19-29	Guatemala	No	No he donado antes				No he donado antes			No	No	Salvar vidas	No sé donde puedo donar	Por horario laboral se me complica	Los centros de donación me queda muy lejos	No se me había ocurrido antes				No sé donde puedo donar	Por horario laboral se me complica	Los centros de donación me queda muy lejos	No se me había ocurrido antes			Si, me gustaría ser un donador frecuente (1 vez al año)	Secundaria	No sé donde puedo donar	Por horario laboral se me complica	Los centros de donación me queda muy lejos	No se me había ocurrido antes
08/28/2020 18:32:04	Hombre	19-29	Sacatepéquez	Si	Done en una Jornada de donación de Cruz Roja				Done en una Jornada de donación de Cruz Roja			No	No	Cercanía y seguridad sanitaria.	Ya he donado antes							Ya he donado antes						Si, me gustaría ser un donador frecuente (1 vez al año)	Licenciatura	Ya he donado antes
08/28/2020 18:32:16	Mujer	40-49	Guatemala	No	No he donado antes				No he donado antes			Si	No	Que el doctor me lo permitiera	No puedo donar por razones médicas							No puedo donar por razones médicas						Si, me gustaría ser un donador frecuente (1 vez al año)	Maestría	No puedo donar por razones médicas
08/28/2020 18:44:19	Mujer	19-29	Guatemala	No	No he donado antes				No he donado antes			No	No	Realmente no veo una solucion al miedo de las agujas mas que solo hacerle ganas	Me dan miedo las agujas	Otro (dejar comentario)						Me dan miedo las agujas	Otro (dejar comentario)					Si, pero solo en emergencias sin importar el receptor	Licenciatura	Me dan miedo las agujas	Otro (dejar comentario)
08/28/2020 18:44:47	Mujer	50-59	Guatemala	Si	Done a un familiar/amigo/referido				Done a un familiar/amigo/referido			Si	No	Un familiar cercano	Ya he donado antes							Ya he donado antes						Si, pero solo en emergencias de familiares, amigos y conocidos	Licenciatura	Ya he donado antes
08/28/2020 18:47:33	Mujer	40-49	Guatemala	Si	Done a un familiar/amigo/referido				Done a un familiar/amigo/referido			Si	No	Salvar o mejorar la calidad de vida de alguien más	Ya he donado antes							Ya he donado antes						Si, me gustaría ser un donador frecuente (1 vez al año)	Maestría	Ya he donado antes
08/28/2020 18:48:10	Mujer	40-49	Guatemala	Si	Done a un familiar/amigo/referido				Done a un familiar/amigo/referido			Si	No	Tanto requisito. Y los horatios	Ya he donado antes							Ya he donado antes						Si, me gustaría ser un donador frecuente (1 vez al año)	Licenciatura	Ya he donado antes
08/28/2020 18:50:21	Mujer	40-49	Guatemala	No	No he donado antes				No he donado antes			Si	No	Saber que va a ser útil para la vida de alguien	Me dan miedo los efectos secundarios de donar sangre							Me dan miedo los efectos secundarios de donar sangre						Si, pero solo en emergencias sin importar el receptor	Secundaria	Me dan miedo los efectos secundarios de donar sangre
08/28/2020 18:58:26	Hombre	19-29	Guatemala	Si	Done a un familiar/amigo/referido				Done a un familiar/amigo/referido			Si	No	El ayudar a otra persona que realmente lo necesite	Otro (dejar comentario)							Otro (dejar comentario)						Si, me gustaría ser un donador frecuente (1 vez al año)	Licenciatura	Otro (dejar comentario)
08/28/2020 19:03:15	Mujer	60+	Guatemala	Si	Done a un familiar/amigo/referido				Done a un familiar/amigo/referido			Si	No	Amor al projimo	Ya he donado antes							Ya he donado antes						Si, me gustaría ser un donador frecuente (1 vez al año)	Secundaria	Ya he donado antes
08/28/2020 19:08:38	Mujer	40-49	Guatemala	No	No he donado antes				No he donado antes			No	No	La necesidad que tenga la persona receptora	Miedo a infectarme de alguna enfermedad por agujas							Miedo a infectarme de alguna enfermedad por agujas						Si, pero solo en emergencias sin importar el receptor	Licenciatura	Miedo a infectarme de alguna enfermedad por agujas
08/28/2020 19:22:43	Mujer	40-49	Guatemala	Si	Done a un familiar/amigo/referido				Done a un familiar/amigo/referido			Si	No	Que fuera más fácil el proceso	Solo donaría si es para alguien conocido							Solo donaría si es para alguien conocido						Si, pero solo en emergencias de familiares, amigos y conocidos	Licenciatura	Solo donaría si es para alguien conocido
08/28/2020 19:27:10	Hombre	19-29	Guatemala	Si	Otros (favor especificar en comentarios)				Otros (favor especificar en comentarios)			Si	No	Más centros de donación	Ya he donado antes							Ya he donado antes						Si, me gustaría ser un donador frecuente (1 vez al año)	Licenciatura	Ya he donado antes
08/28/2020 19:55:07	Hombre	19-29	Guatemala	No	No he donado antes				No he donado antes			No	No	Mi esposa y mi hijo	Me dan miedo las agujas	Mi creencia religiosa no me lo permite						Me dan miedo las agujas	Mi creencia religiosa no me lo permite					No estoy interesado en donar sangre	Licenciatura	Me dan miedo las agujas	Mi creencia religiosa no me lo permite
08/28/2020 20:10:23	Mujer	30-39	Guatemala	No	No he donado antes				No he donado antes			No	No	Lugar céntrico y limpio	Otro (dejar comentario)							Otro (dejar comentario)						Si, me gustaría ser un donador frecuente (1 vez al año)	Maestría	Otro (dejar comentario)
08/28/2020 20:25:12	Mujer	19-29	Guatemala	No	No he donado antes				No he donado antes			Si	No	Me facilitaría que hubieran más centros de donación cerca y que sea en fin de semana	Miedo a infectarme de alguna enfermedad por agujas	Por horario laboral se me complica	Los centros de donación me queda muy lejos					Miedo a infectarme de alguna enfermedad por agujas	Por horario laboral se me complica	Los centros de donación me queda muy lejos				Si, me gustaría ser un donador frecuente (1 vez al año)	Licenciatura	Miedo a infectarme de alguna enfermedad por agujas	Por horario laboral se me complica	Los centros de donación me queda muy lejos
08/28/2020 20:30:31	Hombre	19-29	Guatemala	Si	Otros (favor especificar en comentarios)				Otros (favor especificar en comentarios)			Si	No	Lugares limpios y cerca de mi casa con parqueo	Ya he donado antes							Ya he donado antes						Si, me gustaría ser un donador frecuente (1 vez al año)	Licenciatura	Ya he donado antes
[truncated: 56 more rows]
